# Supplementary material for: Cyborg Children: A Systematic Literature Review on the Experience of Children Using Extended Reality
Source: Children (Basel). 2024 Aug 14;11(8):984. doi: 10.3390/children11080984 (PMC11352220; doi:10.3390/children11080984)
Supplement: Supplementary file 1 [file children-11-00984-s001.zip]

Archive with 1 entries (1 files):
- children-3071577-supplementary.xlsx
