# Supplementary material for: Cyborg Children: A Systematic Literature Review on the Experience of Children Using Extended Reality
Source: Children (Basel). 2024 Aug 14;11(8):984. doi: 10.3390/children11080984 (PMC11352220; doi:10.3390/children11080984)
Supplement: Supplementary file 1 [file children-11-00984-s001.zip › children-3071577-supplementary.xlsx]

## Sheet: Sheet1
Authors	Title	Age	Sample Size	Year	Source Title	DOI	Immersive Technology	Research Strand	DOI	Link
Abdelmohsen M., Arafa Y.	Jammo virtual robot enhances the social skills of children with HFA: Development and deployment	4-12	15	2021	GoodIT 2021 - Proceedings of the 2021 Conference on Information Technology for Social Good	10.1145/3462203.3475928	Screen-based VR	Clinical Interventions	10.1145/3462203.3475928	https://www.scopus.com/inward/record.uri?eid=2-s2.0-85115408764&doi=10.1145%2f3462203.3475928&partnerID=40&md5=6c294e6e8a5f88553035766d3c00eca9
Abdelmohsen M., Arafa Y.	Training social skills of children with ASD through social virtual robot	4-12	15	2021	Proceedings - 2021 IEEE Conference on Virtual Reality and 3D User Interfaces Abstracts and Workshops, VRW 2021	10.1109/VRW52623.2021.00063	Screen-based VR	Clinical Interventions	10.1109/VRW52623.2021.00063	https://www.scopus.com/inward/record.uri?eid=2-s2.0-85105970171&doi=10.1109%2fVRW52623.2021.00063&partnerID=40&md5=33726c500283db6f24ead67cd1054a3e
Abdul Rawi N., Mamat A.R., Mat Deris M.S., Mat Amin M., Rahim N.	A novel multimedia interactive application to support road safety education among primary school children in Malaysia	.	.	2015	Jurnal Teknologi	10.11113/jt.v77.6516	Screen-based VR	Teaching & Learning	10.11113/jt.v77.6516	https://www.scopus.com/inward/record.uri?eid=2-s2.0-84949496120&doi=10.11113%2fjt.v77.6516&partnerID=40&md5=a4d8fa742b39b46f99cc230d029a0122
Abdulhalim I., Mutch C., González V.A., Amor R.	Improving post-earthquake evacuation preparedness for deaf and hard of hearing children: A conceptual framework	.	.	2021	International Journal of Disaster Risk Reduction	10.1186/s12888-021-03632-1	Lit review	Review	10.1016/j.ijdrr.2021.102360	https://www.scopus.com/inward/record.uri?eid=2-s2.0-85110057227&doi=10.1016%2fj.ijdrr.2021.102360&partnerID=40&md5=03f953bb618f2a9e861068a2a0b1e653
Abrar M.F., Islam M.R., Hossain M.S., Islam M.M., Kabir M.A.	Augmented Reality in Education: A Study on Preschool Children, Parents, and Teachers in Bangladesh	.	25	2019	Lecture Notes in Computer Science (including subseries Lecture Notes in Artificial Intelligence and Lecture Notes in Bioinformatics)	10.1007/978-3-030-21565-1_14	Screen-based VR	Teaching & Learning	10.1007/978-3-030-21565-1_14	https://www.scopus.com/inward/record.uri?eid=2-s2.0-85069687798&doi=10.1007%2f978-3-030-21565-1_14&partnerID=40&md5=1210dc4a7dfb9cb0ee34d3408d8e1848
Adamo-Villani N., Carpenter E., Arns L.	An immersive virtual environment for learning sign language mathematics	.	.	2006	ACM SIGGRAPH 2006 Educators Program, SIGGRAPH '06	10.1145/1179295.1179316	HMD	Teaching & Learning	10.1145/1179295.1179316	https://www.scopus.com/inward/record.uri?eid=2-s2.0-70450228454&doi=10.1145%2f1179295.1179316&partnerID=40&md5=79d55a315d6ec6c56127fbde140bd8e8
Adamo-Villani N., Jones D.	Travel in Smile™: A study of two immersive motion control techniques	6-11	10	2007	MCCSIS 2007 - IADIS Multi Conference on Computer Science and Information Systems - Proceedings of Intelligent Systems and Agents 2007, Interfaces and Human Computer Interaction 2007, Computer Graphics and Visualization 2007		HMD	Teaching & Learning		https://www.scopus.com/inward/record.uri?eid=2-s2.0-84966956104&partnerID=40&md5=8a1a71af5dce66d24f63c6a53f48bae2
Adamo-Villani N., Wilbur R.	Software for math and science education for the deaf	.	.	2010	Disability and Rehabilitation: Assistive Technology	10.3109/17483100903387499	HMD	Teaching & Learning	10.3109/17483100903387499	https://www.scopus.com/inward/record.uri?eid=2-s2.0-77649277957&doi=10.3109%2f17483100903387499&partnerID=40&md5=cca822b007d6c1aa9d3fdc8cbd563e9e
Adamo-Villani N., Wilbur R.	An immersive game for K-5 math and science education	5-10	.	2007	Proceedings of the International Conference on Information Visualisation	10.1109/IV.2007.23	HMD	Teaching & Learning	10.1109/IV.2007.23	https://www.scopus.com/inward/record.uri?eid=2-s2.0-35348860920&doi=10.1109%2fIV.2007.23&partnerID=40&md5=c6f4091f976996bf5419edc4e65831f2
Adamo-Villani N., Wright K.	SMILE: An immersive learning game for deaf and hearing children	6-10	21	2007	ACM SIGGRAPH 2007: Educators Program	10.1145/1282040.1282058	CAVE	Clinical Interventions	10.1145/1282040.1282058	https://www.scopus.com/inward/record.uri?eid=2-s2.0-78651456709&doi=10.1145%2f1282040.1282058&partnerID=40&md5=fe1301fde4ec21cbed4856ce85e03bda
Adams H., Narasimham G., Rieser J., Creem-Regehr S., Stefanucci J., Bodenheimer B.	Locomotive recalibration and prism adaptation of children and teens in immersive virtual environments	8-18	45	2018	IEEE Transactions on Visualization and Computer Graphics	10.1109/TVCG.2018.2794072	HMD	Adoption & User Experience	10.1109/TVCG.2018.2794072	https://www.scopus.com/inward/record.uri?eid=2-s2.0-85041015944&doi=10.1109%2fTVCG.2018.2794072&partnerID=40&md5=fd4714b2ea8dd4e6756f0b9466a5a4bd
Addab S., Hamdy R., Thorstad K., Le May S., Tsimicalis A.	Use of virtual reality in managing paediatric procedural pain and anxiety: An integrative literature review	.	.	2022	Journal of Clinical Nursing	10.1080/10810730.2019.1701586	Lit review	Review	10.1111/jocn.16217	https://www.scopus.com/inward/record.uri?eid=2-s2.0-85123487472&doi=10.1111%2fjocn.16217&partnerID=40&md5=2733878fadb48aedf46ede44dc762d29
Aditya P.V.A., Prasad M.G., Nagaradhakrishna A., Raju N.S., Babu D.N.	Comparison of effectiveness of three distraction techniques to allay dental anxiety during inferior alveolar nerve block in children: A randomized controlled clinical trial	6-9	102	2021	Heliyon	10.1089/g4h.2021.0073	HMD vs. Control	Clinical Interventions	10.1016/j.heliyon.2021.e08092	https://www.scopus.com/inward/record.uri?eid=2-s2.0-85120875925&doi=10.1016%2fj.heliyon.2021.e08092&partnerID=40&md5=062a7ecd1f5506d3aba245cd39c77b8a
Adjorlu A., Hoeg E.R., Mangano L., Serafin S.	Daily Living Skills Training in Virtual Reality to Help Children with Autism Spectrum Disorder in a Real Shopping Scenario	12-15	9	2017	Adjunct Proceedings of the 2017 IEEE International Symposium on Mixed and Augmented Reality, ISMAR-Adjunct 2017	10.1109/ISMAR-Adjunct.2017.93	Screen-based VR	Clinical Interventions	10.1109/ISMAR-Adjunct.2017.93	https://www.scopus.com/inward/record.uri?eid=2-s2.0-85040234336&doi=10.1109%2fISMAR-Adjunct.2017.93&partnerID=40&md5=e3e8144a8c6d3fd8f10c6cd6a56cb5df
Adjorlu A., Serafin S.	Co-designing a head-mounted display based virtual reality game to teach street-crossing skills to children diagnosed with autism spectrum disorder	9-11	5	2020	Lecture Notes of the Institute for Computer Sciences, Social-Informatics and Telecommunications Engineering, LNICST	10.1007/978-3-030-53294-9_28	HMD	Clinical Interventions	10.1007/978-3-030-53294-9_28	https://www.scopus.com/inward/record.uri?eid=2-s2.0-85089313539&doi=10.1007%2f978-3-030-53294-9_28&partnerID=40&md5=8749cbc1958f3c1978092b1068a0d34b
Afnan, Muhammad K., Khan N., Lee M.-Y., Imran A.S., Sajjad M.	School of the future: A comprehensive study on the effectiveness of augmented reality as a tool for primary school children’s education	5-11	150	2021	Applied Sciences (Switzerland)	10.3390/app11115277	AR	Teaching & Learning	10.3390/app11115277	https://www.scopus.com/inward/record.uri?eid=2-s2.0-85108177035&doi=10.3390%2fapp11115277&partnerID=40&md5=ba7a2a5223b474e5156f12dd752e0dbb
Agrawal A.K., Robertson S., Litwin L., Tringale E., Treadwell M., Hoppe C., Marsh A.	Virtual reality as complementary pain therapy in hospitalized patients with sickle cell disease	13-19	30	2019	Pediatric Blood and Cancer	10.1002/pbc.27525	HMD	Clinical Interventions	10.1002/pbc.27525	https://www.scopus.com/inward/record.uri?eid=2-s2.0-85055491282&doi=10.1002%2fpbc.27525&partnerID=40&md5=0dd63b343541fb70c0c7432988b73203
Ahn S.-N.	Combined Effects of Virtual Reality and Computer Game-Based Cognitive Therapy on the Development of Visual-Motor Integration in Children with Intellectual Disabilities: A Pilot Study	7-13	13	2021	Occupational Therapy International	10.1155/2021/6696779	Screen-based VR	Clinical Interventions	10.1155/2021/6696779	https://www.scopus.com/inward/record.uri?eid=2-s2.0-85111054881&doi=10.1155%2f2021%2f6696779&partnerID=40&md5=07bc470beecc65cf832cb5bfe0d9dafc
Al-Amri M., Ghoussayni S., Ewins D.	An overview of the surrey virtual reality system in the rehabilitation of gait for children with cerebral palsy	.	.	2011	Recent Advances in Applied and Biomedical Informatics and Computational Engineering in Systems Applications - AIC'11, BEBI'11		CAVE	Clinical Interventions		https://www.scopus.com/inward/record.uri?eid=2-s2.0-82655164462&partnerID=40&md5=38a5f419044bf74ff0c7fc5505056e60
Al-Nerabieah Z., Alhalabi M.-N., Owayda A., Alsabek L., Bshara N., Kouchaji C.	Effectiveness of using virtual reality eyeglasses in the waiting room on preoperative anxiety: A Randomized Controlled Trial	6-10	64	2020	Perioperative Care and Operating Room Management	10.1109/VR.2002.996518	HMD vs. Control	Clinical Interventions	10.1016/j.pcorm.2020.100129	https://www.scopus.com/inward/record.uri?eid=2-s2.0-85090052340&doi=10.1016%2fj.pcorm.2020.100129&partnerID=40&md5=01de614c12f67b9b64db2135c1a87fad
Alanazi A., Ashour F., Aldosari H., Aldosari B.	The Impact of Virtual Reality in Enhancing the Quality of Life of Pediatric Oncology Patients	.	.	2022	Studies in Health Technology and Informatics	10.3233/SHTI210961	Lit review	Review	10.3233/SHTI210961	https://www.scopus.com/inward/record.uri?eid=2-s2.0-85123167853&doi=10.3233%2fSHTI210961&partnerID=40&md5=c9f7e159a0f8f44cfececd3d7c89a7da
Aleman T.S., Miller A.J., Maguire K.H., Aleman E.M., Serrano L.W., O’connor K.B., Bedoukian E.C., Leroy B.P., Maguire A.M., Bennett J.	A virtual reality orientation and mobility test for inherited retinal degenerations: Testing a proof-of-concept after gene therapy	10-35	7	2021	Clinical Ophthalmology	10.2147/OPTH.S292527	HMD	Clinical Interventions	10.2147/OPTH.S292527	https://www.scopus.com/inward/record.uri?eid=2-s2.0-85102478512&doi=10.2147%2fOPTH.S292527&partnerID=40&md5=27ceef0ff4f36c6f7be63476aae88335
Alharbi A., Aloufi S., Assar R., Meccawy M.	Virtual Reality Street-Crossing Training for Children with Autism in Arabic Language	.	5	2020	2020 International Conference on Innovation and Intelligence for Informatics, Computing and Technologies, 3ICT 2020	10.1109/3ICT51146.2020.9311981	HMD	Clinical Interventions	10.1109/3ICT51146.2020.9311981	https://www.scopus.com/inward/record.uri?eid=2-s2.0-85100257055&doi=10.1109%2f3ICT51146.2020.9311981&partnerID=40&md5=7d1b298aa7825f3d83c3ee99cc5838c8
Ali R.R., Selim A.O., Abdel Ghafar M.A., Abdelraouf O.R., Ali O.I.	Virtual reality as a pain distractor during physical rehabilitation in pediatric burns	9-16	22	2021	Burns	10.1007/s40519-019-00680-1	HMD vs. Control	Clinical Interventions	10.1016/j.burns.2021.04.031	https://www.scopus.com/inward/record.uri?eid=2-s2.0-85108252592&doi=10.1016%2fj.burns.2021.04.031&partnerID=40&md5=dd5c48dd98108a5dd1b86d30290a080a
Allain K., Dado B., Gelderen M.V., Hokke O., Oliveira M., Bidarra R., Gaubitch N.D., Hendriks R.C., Kybartas B.	An audio game for training navigation skills of blind children	16-19	5	2015	2015 IEEE 2nd VR Workshop on Sonic Interactions for Virtual Environments, SIVE 2015 - Proceedings	10.1109/SIVE.2015.7361292	HMD	Teaching & Learning	10.1109/SIVE.2015.7361292	https://www.scopus.com/inward/record.uri?eid=2-s2.0-84963935798&doi=10.1109%2fSIVE.2015.7361292&partnerID=40&md5=41ebe438968f6467bd23d886adbdf9b1
Allison D., Hodges L.F.	Virtual reality for education?	.	.	2000	Proceedings of the ACM Symposium on Virtual Reality Software and Technology, VRST	10.1145/502390.502420	HMD	Teaching & Learning	10.1145/502390.502420	https://www.scopus.com/inward/record.uri?eid=2-s2.0-51549092105&doi=10.1145%2f502390.502420&partnerID=40&md5=08b7ed6a2db0c0f1e11d499567717b02
Alqudimat M., Mesaroli G., Lalloo C., Stinson J., Matava C.	State of the Art: Immersive Technologies for Perioperative Anxiety, Acute, and Chronic Pain Management in Pediatric Patients	.	.	2021	Current Anesthesiology Reports	10.1111/jocn.16217	Lit review	Review	10.1007/s40140-021-00472-3	https://www.scopus.com/inward/record.uri?eid=2-s2.0-85111115524&doi=10.1007%2fs40140-021-00472-3&partnerID=40&md5=3a728d3da0b0b9a3c215178072b2874f
Alshatrat S.M., Sabarini J.M., Hammouri H.M., Al-Bakri I.A., Al-Omari W.M.	Effect of immersive virtual reality on pain in different dental procedures in children: A pilot study	5-12	54	2021	International Journal of Paediatric Dentistry	10.1111/ipd.12851	HMD	Clinical Interventions	10.1111/ipd.12851	https://www.scopus.com/inward/record.uri?eid=2-s2.0-85109308727&doi=10.1111%2fipd.12851&partnerID=40&md5=bc1b5fbe0c664380e827253be314fdb3
Althumairi A., Sahwan M., Alsaleh S., Abduljabbar Z., Aljabri D.	Virtual reality: Is it helping children cope with fear and pain during vaccination?	4-6	104	2021	Journal of Multidisciplinary Healthcare	10.1016/j.compedu.2021.104384	HMD vs. Control	Clinical Interventions	10.2147/JMDH.S327349	https://www.scopus.com/inward/record.uri?eid=2-s2.0-85115787992&doi=10.2147%2fJMDH.S327349&partnerID=40&md5=54fdb1b4a9d2a9f292025e5814514e9b
Amat A.Z., Zhao H., Swanson A., Weitlauf A.S., Warren Z., Sarkar N.	Design of an Interactive Virtual Reality System, InViRS, for Joint Attention Practice in Autistic Children	7-13	18	2021	IEEE Transactions on Neural Systems and Rehabilitation Engineering	10.1109/TNSRE.2021.3108351	Screen-based VR	Clinical Interventions	10.1109/TNSRE.2021.3108351	https://www.scopus.com/inward/record.uri?eid=2-s2.0-85115432533&doi=10.1109%2fTNSRE.2021.3108351&partnerID=40&md5=f890fcefb7d1f7d5fa99f0fb0109fb73
Amprasi E., Vernadakis N., Zetou E., Antoniou P.	Effect of a Full Immersive Virtual Reality Intervention on Selective Attention in Children	8-10	48	2022	International Journal of Instruction	10.34172/aim.2021.76	HMD vs. Control	Clinical Interventions	10.29333/iji.2022.15132a	https://www.scopus.com/inward/record.uri?eid=2-s2.0-85122828393&doi=10.29333%2fiji.2022.15132a&partnerID=40&md5=40e0ab2d1928ed85b31684decba96b73
Ang S.P., Montuori M., Trimba Y., Maldari N., Patel D., Chen Q.C.	Buyuk	.	.	2021	Current pain and headache reports	10.1007/s40140-021-00472-3	Lit review	Review	10.1007/s11916-020-00917-0	https://www.scopus.com/inward/record.uri?eid=2-s2.0-85100230285&doi=10.1007%2fs11916-020-00917-0&partnerID=40&md5=b1cdd14b5f67a5ba29f6c6d19b006672
Araiza-Alba P., Keane T., Chen W.S., Kaufman J.	Immersive virtual reality as a tool to learn problem-solving skills	7-9	120	2021	Computers and Education	10.1177/1362361320934214	HMD vs. Control	Clinical Interventions	10.1016/j.compedu.2020.104121	https://www.scopus.com/inward/record.uri?eid=2-s2.0-85099353627&doi=10.1016%2fj.compedu.2020.104121&partnerID=40&md5=82079d081459ac2caf3cea01c4ad7087
Araiza-Alba P., Keane T., Matthews B., Simpson K., Strugnell G., Chen W.S., Kaufman J.	The potential of 360-degree virtual reality videos to teach water-safety skills to children	10-12	182	2021	Computers and Education	10.3390/brainsci10050259	HMD vs. Control	Clinical Interventions	10.1016/j.compedu.2020.104096	https://www.scopus.com/inward/record.uri?eid=2-s2.0-85098465920&doi=10.1016%2fj.compedu.2020.104096&partnerID=40&md5=2845fda215d9769b531a93e0933aa59e
Arnone O., Colombo V., Cosentino G., Riccardi F., Beccaluva E., Garzotto F.	Smart buckets: An interactive interface enabling sensory integration	.	.	2020	Extended Abstracts - Proceedings of the 2020 ACM Interaction Design and Children Conference, IDC 2020	10.1145/3397617.3397828	R&D	Design & Prototyping	10.1145/3397617.3397828	https://www.scopus.com/inward/record.uri?eid=2-s2.0-85092039799&doi=10.1145%2f3397617.3397828&partnerID=40&md5=da613748251139983ff66c43bf63209d
Arpaia P., Criscuolo S., De Benedetto E., Donato N., Duraccio L.	A Wearable AR-based BCI for Robot Control in ADHD Treatment: Preliminary Evaluation of Adherence to Therapy	5-10	18	2021	2021 15th International Conference on Advanced Technologies, Systems and Services in Telecommunications, TELSIKS 2021 - Proceedings	10.1109/TELSIKS52058.2021.9606352	HMD	Clinical Interventions	10.1109/TELSIKS52058.2021.9606352	https://www.scopus.com/inward/record.uri?eid=2-s2.0-85123193570&doi=10.1109%2fTELSIKS52058.2021.9606352&partnerID=40&md5=ee2edf235fd0b470dac4734a1c02b3e2
Asakawa N., Wada H., Shimomura Y., Takasugi K.	Development of VR tactile educational tool for visually impaired children: Adaptation of optical motion capture as a tracker	.	.	2020	Sensors and Materials	10.18494/SAM.2020.2939	HMD	Clinical Interventions	10.18494/SAM.2020.2939	https://www.scopus.com/inward/record.uri?eid=2-s2.0-85096999267&doi=10.18494%2fSAM.2020.2939&partnerID=40&md5=1fb92b01775260d2fbf0c0d211a8d753
Ashmore J., Di Pietro J., Williams K., Stokes E., Symons A., Smith M., Clegg L., McGrath C.	A free virtual reality experience to prepare pediatric patients for magnetic resonance imaging: Cross-sectional questionnaire study	4-12	23	2019	JMIR Pediatrics and Parenting	10.2196/11684	HMD	Clinical Interventions	10.2196/11684	https://www.scopus.com/inward/record.uri?eid=2-s2.0-85097141282&doi=10.2196%2f11684&partnerID=40&md5=b4944e160741f8d90ade0adab8c988d1
Atzori B., Grotto R.L., Giugni A., Calabrò M., Alhalabi W., Hoffman H.G.	Virtual reality analgesia for pediatric dental patients	7-17	5	2018	Frontiers in Psychology	10.3389/fpsyg.2018.02265	HMD	Clinical Interventions	10.3389/fpsyg.2018.02265	https://www.scopus.com/inward/record.uri?eid=2-s2.0-85057181442&doi=10.3389%2ffpsyg.2018.02265&partnerID=40&md5=9aa1f845fe4d4c34a96fb548aa6bfca8
Aydın A.İ., Özyazıcıoğlu N.	Using a Virtual Reality Headset to Decrease Pain Felt During a Venipuncture Procedure in Children	9-12	120	2019	Journal of Perianesthesia Nursing	10.1016/j.jpurol.2021.04.008	HMD vs. Control	Clinical Interventions	10.1016/j.jopan.2019.05.134	https://www.scopus.com/inward/record.uri?eid=2-s2.0-85071731562&doi=10.1016%2fj.jopan.2019.05.134&partnerID=40&md5=10fc8d69a9f78e683a3bd958c414fcf6
Badke C.M., Essner B.S., O'connell M., Malakooti M.R.	An Innovative Virtual Reality Experience in the PICU: A Pilot Study	3-7	32	2019	Pediatric Critical Care Medicine	10.1097/PCC.0000000000001917	HMD	Clinical Interventions	10.1097/PCC.0000000000001917	https://www.scopus.com/inward/record.uri?eid=2-s2.0-85067215763&doi=10.1097%2fPCC.0000000000001917&partnerID=40&md5=3f531015e5454121142571601fdb7306
Baghaei N., Chitale V., Hlasnik A., Stemmet L., Liang H.-N., Porter R.	Virtual reality for supporting the treatment of depression and anxiety: Scoping review	.	.	2021	JMIR Mental Health	10.2196/29681	Lit review	Review	10.2196/29681	https://www.scopus.com/inward/record.uri?eid=2-s2.0-85115952185&doi=10.2196%2f29681&partnerID=40&md5=b5b70b107e8724f99c04a0ffe9762279
Bailey J.O., Bailenson J.N., Obradović J., Aguiar N.R.	Virtual reality's effect on children's inhibitory control, social compliance, and sharing	4-6	52	2019	Journal of Applied Developmental Psychology	10.1016/j.jopan.2019.10.001	HMD vs. Control	Clinical Interventions	10.1016/j.appdev.2019.101052	https://www.scopus.com/inward/record.uri?eid=2-s2.0-85068497891&doi=10.1016%2fj.appdev.2019.101052&partnerID=40&md5=0d0cc39f18247c86fd99c49fc85a267d
Banire B., Al Thani D., Makki M., Qaraqe M., Anand K., Connor O., Khowaja K., Mansoor B.	Attention Assessment: Evaluation of Facial Expressions of Children with Autism Spectrum Disorder	7-11	8	2019	Lecture Notes in Computer Science (including subseries Lecture Notes in Artificial Intelligence and Lecture Notes in Bioinformatics)	10.1007/978-3-030-23563-5_4	Screen-based VR	Clinical Interventions	10.1007/978-3-030-23563-5_4	https://www.scopus.com/inward/record.uri?eid=2-s2.0-85069639093&doi=10.1007%2f978-3-030-23563-5_4&partnerID=40&md5=e3c71f4c43148643e3e53f45792a60c7
Barba M.C., Covino A., de Luca V., De Paolis L.T., D’Errico G., Di Bitonto P., Di Gestore S., Magliaro S., Nunnari F., Paladini G.I., Potenza A., Schena A.	BRAVO: A gaming environment for the treatment of ADHD	.	.	2019	Lecture Notes in Computer Science (including subseries Lecture Notes in Artificial Intelligence and Lecture Notes in Bioinformatics)	10.1007/978-3-030-25965-5_30	R&D	Clinical Interventions	10.1007/978-3-030-25965-5_30	https://www.scopus.com/inward/record.uri?eid=2-s2.0-85070769425&doi=10.1007%2f978-3-030-25965-5_30&partnerID=40&md5=a9ec02b1adbfa21e383d89c2a80a1b90
Barros M., Neves A., Correia W., Soares M.	Exergames: The role of ergonomics and design in helping to control childhood obesity through physical and functional exercise program	.	.	2012	Work	10.3233/WOR-2012-0644-1208	Lit review	Review	10.3233/WOR-2012-0644-1208	https://www.scopus.com/inward/record.uri?eid=2-s2.0-84859859840&doi=10.3233%2fWOR-2012-0644-1208&partnerID=40&md5=c350574a2be898a7af492dade1446810
Barros M., Neves A., Correia W., Soares M.	The influence of design in the development of exergames: A practical study in the control of obesity	6-12	6	2012	Advances in Usability Evaluation Part II		Screen-based VR	Clinical Interventions		https://www.scopus.com/inward/record.uri?eid=2-s2.0-85055233712&partnerID=40&md5=ab44d698234c8f5c46f204601b95fd94
Baumann V., Birnbaum T., Breitling-Ziegler C., Tegelbeckers J., Dambacher J., Edelmann E., Bergado-Acosta J.R., Flechtner H.-H., Krauel K.	Exploration of a novel virtual environment improves memory consolidation in ADHD	9-15	68	2020	Scientific Reports	10.1038/s41598-020-78222-4	HMD	Clinical Interventions	10.1038/s41598-020-78222-4	https://www.scopus.com/inward/record.uri?eid=2-s2.0-85097283553&doi=10.1038%2fs41598-020-78222-4&partnerID=40&md5=47584d2ffca144d8202f153c6f8aa133
Baumgartner T., Speck D., Wettstein D., Masnari O., Beeli G., Jäncke L.	Feeling present in arousing virtual reality worlds: Prefrontal brain regions differentially orchestrate presence experience in adults and children	6-11	25	2008	Frontiers in Human Neuroscience	10.3389/neuro.09.008.2008	HMD	Adoption & User Experience	10.3389/neuro.09.008.2008	https://www.scopus.com/inward/record.uri?eid=2-s2.0-58649092904&doi=10.3389%2fneuro.09.008.2008&partnerID=40&md5=3998d5196805b9dfd8dc046bacc82ac6
Bazzaza M.W., Alzubaidi M., Zemerly M.J., Weruga L., Ng J.	Impact of smart immersive mobile learning in language literacy education	4-6	20	2016	IEEE Global Engineering Education Conference, EDUCON	10.1109/EDUCON.2016.7474591	AR	Teaching & Learning	10.1109/EDUCON.2016.7474591	https://www.scopus.com/inward/record.uri?eid=2-s2.0-84994643753&doi=10.1109%2fEDUCON.2016.7474591&partnerID=40&md5=b667e5786e75e995a5519265ff633da1
Benyoucef Y., Lesport P., Chassagneux A.	The emergent role of virtual reality in the treatment of neuropsychiatric disease	.	.	2017	Frontiers in Neuroscience	10.3389/fnins.2017.00491	HMD	Clinical Interventions	10.3389/fnins.2017.00491	https://www.scopus.com/inward/record.uri?eid=2-s2.0-85028916140&doi=10.3389%2ffnins.2017.00491&partnerID=40&md5=7f47f2508cd250758ca286987be2cc51
Biffi E., Beretta E., Diella E., Panzeri D., Maghini C., Turconi A.C., Strazzer S., Reni G.	Gait rehabilitation with a high tech platform based on virtual reality conveys improvements in walking ability of children suffering from acquired brain injury	9-18	4	2015	Proceedings of the Annual International Conference of the IEEE Engineering in Medicine and Biology Society, EMBS	10.1109/EMBC.2015.7320103	CAVE	Clinical Interventions	10.1109/EMBC.2015.7320103	https://www.scopus.com/inward/record.uri?eid=2-s2.0-84953287275&doi=10.1109%2fEMBC.2015.7320103&partnerID=40&md5=fb58d24116bb60758c4b1862be8eb71e
Biffi E., Beretta E., Fave M.D., Brunati F., Cesareo A., Maghini C., Turconi A.C., Strazzer S., Reni G.	Improving walking ability of children with acquired brain injuries by means of an immersive virtual reality platform	9-18	4	2015	ACM International Conference Proceeding Series	10.1145/2838944.2838949	CAVE	Clinical Interventions	10.1145/2838944.2838949	https://www.scopus.com/inward/record.uri?eid=2-s2.0-84959285715&doi=10.1145%2f2838944.2838949&partnerID=40&md5=33f51d7695b4d4e600d23abaa1821c1c
Biffi E., Costantini C., Ceccarelli S.B., Cesareo A., Marzocchi G.M., Nobile M., Molteni M., Crippa A.	Gait pattern and motor performance during discrete gait perturbation in children With autism spectrum disorders	7-12	31	2018	Frontiers in Psychology	10.3389/fpsyg.2018.02530	CAVE	Clinical Interventions	10.3389/fpsyg.2018.02530	https://www.scopus.com/inward/record.uri?eid=2-s2.0-85058187768&doi=10.3389%2ffpsyg.2018.02530&partnerID=40&md5=d0120aa3f9065643f79e2ea8f880c53e
Biffi E., Gagliardi C., Maghini C., Genova C., Panzeri D., Redaelli D.F., Turconi A.C.	Learning My Way: A Pilot Study of Navigation Skills in Cerebral Palsy in Immersive Virtual Reality	6-14	28	2020	Frontiers in Psychology	10.3389/fpsyg.2020.591296	CAVE	Clinical Interventions	10.3389/fpsyg.2020.591296	https://www.scopus.com/inward/record.uri?eid=2-s2.0-85097601141&doi=10.3389%2ffpsyg.2020.591296&partnerID=40&md5=6377687e9bab08503ec7454b9b027d69
Biffi E., Maghini C., Marelli A., Diella E., Panzeri D., Cesareo A., Gagliardi C., Reni G., Turconi A.C.	Immersive virtual reality platform for cerebral palsy rehabilitation	7-16	11	2016	ACM International Conference Proceeding Series	10.1145/3051488.3051497	CAVE	Clinical Interventions	10.1145/3051488.3051497	https://www.scopus.com/inward/record.uri?eid=2-s2.0-85018324154&doi=10.1145%2f3051488.3051497&partnerID=40&md5=71fcd7d7bdea6bd40673129951031e81
Birnie K.A., Kulandaivelu Y., Jibb L., Hroch P., Positano K., Robertson S., Campbell F., Abla O., Stinson J.	Usability Testing of an Interactive Virtual Reality Distraction Intervention to Reduce Procedural Pain in Children and Adolescents With Cancer	8-18	17	2018	Journal of Pediatric Oncology Nursing	10.1177/1043454218782138	HMD	Clinical Interventions	10.1177/1043454218782138	https://www.scopus.com/inward/record.uri?eid=2-s2.0-85049672301&doi=10.1177%2f1043454218782138&partnerID=40&md5=93012f56df9ab09c2eb1e450e84734f5
Bjelic D., Keller T.	PRELIMINARY FINDINGS OF A VIRTUAL REALITY APP FOR CHILDREN WITH SPECIAL NEEDS	.	5	2021	18th International Conference on Cognition and Exploratory Learning in Digital Age, CELDA 2021		HMD	Teaching & Learning		https://www.scopus.com/inward/record.uri?eid=2-s2.0-85124075927&partnerID=40&md5=f2d4619d842b6e3860158e51415cbf5f
Blanchard M.J., Reisch M., Yepes V.M.	Swing: 2D and 3D animation in virtual reality	.	.	2021	Proceedings - 2021 IEEE Conference on Virtual Reality and 3D User Interfaces Abstracts and Workshops, VRW 2021	10.1109/VRW52623.2021.00273	R&D	Design & Prototyping	10.1109/VRW52623.2021.00273	https://www.scopus.com/inward/record.uri?eid=2-s2.0-85105965713&doi=10.1109%2fVRW52623.2021.00273&partnerID=40&md5=7eaaad78bb6e102a15bc3b5d171ded6c
Bobick A.F., Intille S.S., Davis J.W., Baird F., Pinhanez C.S., Campbell L.W., Ivanov Y.A., Schütte A., Wilson A.	The kidsRoom: A perceptually-based interactive and immersive story environment	.	.	1999	Presence: Teleoperators and Virtual Environments	10.1162/105474699566297	CAVE	Design & Prototyping	10.1162/105474699566297	https://www.scopus.com/inward/record.uri?eid=2-s2.0-0038853249&doi=10.1162%2f105474699566297&partnerID=40&md5=9eb7d1bb88e3bac52615d5ecb605b4ee
Bogusevschi D., Muntean G.-M.	Water cycle in nature – An innovative virtual reality and virtual lab: Improving learning experience of primary school students	5-11	58	2019	CSEDU 2019 - Proceedings of the 11th International Conference on Computer Supported Education	10.5220/0007760803040309	Screen-based VR	Adoption & User Experience	10.5220/0007760803040309	https://www.scopus.com/inward/record.uri?eid=2-s2.0-85067091713&doi=10.5220%2f0007760803040309&partnerID=40&md5=616723cefd07467d6c0c3b1138554d1b
Boo C., Alpers-Leon N., McIntyre N., Mundy P., Naigles L.	Conversation During a Virtual Reality Task Reveals New Structural Language Profiles of Children with ASD, ADHD, and Comorbid Symptoms of Both	8-16	21	2021	Journal of Autism and Developmental Disorders	10.1007/s10803-021-05175-6	HMD	Clinical Interventions	10.1007/s10803-021-05175-6	https://www.scopus.com/inward/record.uri?eid=2-s2.0-85109894543&doi=10.1007%2fs10803-021-05175-6&partnerID=40&md5=f6717b63da07c2519b03418075c69460
Booth A.T.C., van der Krogt M.M., Buizer A.I., Steenbrink F., Harlaar J.	The validity and usability of an eight marker model for avatar-based biofeedback gait training	5-16	66	2019	Clinical Biomechanics	10.1016/j.clinbiomech.2019.08.013	CAVE	Clinical Interventions	10.1016/j.clinbiomech.2019.08.013	https://www.scopus.com/inward/record.uri?eid=2-s2.0-85071766722&doi=10.1016%2fj.clinbiomech.2019.08.013&partnerID=40&md5=b7fef218adee52dd86c637bb915ce580
Bortone I., Barsotti M., Leonardis D., Crecchi A., Tozzini A., Bonfiglio L., Frisoli A.	Immersive Virtual Environments and Wearable Haptic Devices in rehabilitation of children with neuromotor impairments: a single-blind randomized controlled crossover pilot study	6-14	8	2020	Journal of NeuroEngineering and Rehabilitation	10.1186/s12984-020-00771-6	HMD	Clinical Interventions	10.1186/s12984-020-00771-6	https://www.scopus.com/inward/record.uri?eid=2-s2.0-85094169286&doi=10.1186%2fs12984-020-00771-6&partnerID=40&md5=81f20bd6e7b3dacbc6c19ed7d588af51
Bortone I., Leonardis D., Mastronicola N., Crecchi A., Bonfiglio L., Procopio C., Solazzi M., Frisoli A.	Wearable Haptics and Immersive Virtual Reality Rehabilitation Training in Children with Neuromotor Impairments	7-14	20	2018	IEEE Transactions on Neural Systems and Rehabilitation Engineering	10.1109/TNSRE.2018.2846814	HMD	Clinical Interventions	10.1109/TNSRE.2018.2846814	https://www.scopus.com/inward/record.uri?eid=2-s2.0-85048572396&doi=10.1109%2fTNSRE.2018.2846814&partnerID=40&md5=4d503d418b8b905a7ac4545dcda6dbee
Bortone I., Leonardis D., Solazzi M., Procopio C., Crecchi A., Bonfiglio L., Frisoli A.	Integration of serious games and wearable haptic interfaces for Neuro Rehabilitation of children with movement disorders: A feasibility study	9-14	4	2017	IEEE International Conference on Rehabilitation Robotics	10.1109/ICORR.2017.8009395	HMD	Clinical Interventions	10.1109/ICORR.2017.8009395	https://www.scopus.com/inward/record.uri?eid=2-s2.0-85034818797&doi=10.1109%2fICORR.2017.8009395&partnerID=40&md5=3761d297863b26231c863094c6120566
Boyd L.E., Gupta S., Vikmani S.B., Gutierrez C.M., Yang J., Linstead E., Hayes G.R.	VrSocial: Toward immersive therapeutic VR systems for children with autism	8-14	11	2018	Conference on Human Factors in Computing Systems - Proceedings	10.1145/3173574.3173778	HMD	Clinical Interventions	10.1145/3173574.3173778	https://www.scopus.com/inward/record.uri?eid=2-s2.0-85046938462&doi=10.1145%2f3173574.3173778&partnerID=40&md5=1cc86c91907a43d818f2dc3fe15937ce
Bradley R., Newbutt N.	Autism and virtual reality head-mounted displays: a state of the art systematic review	.	.	2018	Journal of Enabling Technologies	10.1016/j.jpainsymman.2020.08.016	Lit review	Review	10.1108/JET-01-2018-0004	https://www.scopus.com/inward/record.uri?eid=2-s2.0-85049829628&doi=10.1108%2fJET-01-2018-0004&partnerID=40&md5=2abb3852427000bb8ab74095b839cbf5
Bryce L., Sandler M., Andersen L.K., Adjorlu A., Serafin S.	The sense of auditory presence in a choir for virtual reality	8-13	4	2020	149th Audio Engineering Society Convention 2020, AES 2020		CAVE	Clinical Interventions		https://www.scopus.com/inward/record.uri?eid=2-s2.0-85101695610&partnerID=40&md5=bde350cec1a195dca48f0b56567ade83
Buele J., López V.M., Franklin Salazar L., Edisson J.-H., Reinoso C., Carrillo S., Soria A., Andrango R., Urrutia-Urrutia P.	Interactive System to Improve the Skills of Children with Dyslexia: A Preliminary Study	8-12	8	2020	Smart Innovation, Systems and Technologies	10.1007/978-981-13-9155-2_35	Screen-based VR	Clinical Interventions	10.1007/978-981-13-9155-2_35	https://www.scopus.com/inward/record.uri?eid=2-s2.0-85068409886&doi=10.1007%2f978-981-13-9155-2_35&partnerID=40&md5=eb88f665cf017d9b4284ab1491fa2f01
Buyuk E.T., Odabasoglu E., Uzsen H., Koyun M.	The effect of virtual reality on Children's anxiety, fear, and pain levels before circumcision	5-6	78	2021	Journal of Pediatric Urology	10.1097/AJP.0000000000001017	HMD vs. Control	Clinical Interventions	10.1016/j.jpurol.2021.04.008	https://www.scopus.com/inward/record.uri?eid=2-s2.0-85106295899&doi=10.1016%2fj.jpurol.2021.04.008&partnerID=40&md5=f4bda73648b32c780637d92b8d989c7a
Cadet L.B., Reynaud E., Chainay H.	Memory for a virtual reality experience in children and adults according to image quality, emotion, and sense of presence	10-14	40	2021	Virtual Reality	10.1007/s10055-021-00537-y	HMD	Adoption & User Experience	10.1007/s10055-021-00537-y	https://www.scopus.com/inward/record.uri?eid=2-s2.0-85106519795&doi=10.1007%2fs10055-021-00537-y&partnerID=40&md5=9e6afd89858c5ea9c9270248a942752b
Cai Y., Chia N.K.H., Thalmann D., Kee N.K.N., Zheng J., Thalmann N.M.	Design and development of a Virtual Dolphinarium for children with autism	6-17	15	2013	IEEE Transactions on Neural Systems and Rehabilitation Engineering	10.1109/TNSRE.2013.2240700	CAVE	Clinical Interventions	10.1109/TNSRE.2013.2240700	https://www.scopus.com/inward/record.uri?eid=2-s2.0-84874880808&doi=10.1109%2fTNSRE.2013.2240700&partnerID=40&md5=7e0c8d5eab52f7fe1a5fe88d0c731271
Çakiroğlu Ü., Gökoğlu S.	A Design Model for Using Virtual Reality in Behavioral Skills Training	.	.	2019	Journal of Educational Computing Research	10.1177/0735633119854030	HMD	Teaching & Learning	10.1177/0735633119854030	https://www.scopus.com/inward/record.uri?eid=2-s2.0-85068314122&doi=10.1177%2f0735633119854030&partnerID=40&md5=f977feecdd165a71f4e84ab61f70d174
Canares T., Parrish C., Santos C., Badawi A., Stewart A., Kleinman K., Psoter K., McGuire J.	Pediatric coping during venipuncture with virtual reality: Pilot randomized controlled trial	7-22	55	2021	JMIR Pediatrics and Parenting	10.1213/ANE.0000000000005004	HMD vs. Control	Clinical Interventions	10.2196/26040	https://www.scopus.com/inward/record.uri?eid=2-s2.0-85111640500&doi=10.2196%2f26040&partnerID=40&md5=b3fa028edefa5cc3305f8712a8f10cad
Cardona-Reyes H., Ortiz-Aguinaga G., Barba-Gonzalez M.L., Munoz-Arteaga J.	User-Centered Virtual Reality Environments to Support the Educational Needs of Children with ADHD in the COVID-19 Pandemic	5-11	25	2021	Revista Iberoamericana de Tecnologias del Aprendizaje	10.1109/RITA.2021.3135194	HMD	Clinical Interventions	10.1109/RITA.2021.3135194	https://www.scopus.com/inward/record.uri?eid=2-s2.0-85121835270&doi=10.1109%2fRITA.2021.3135194&partnerID=40&md5=fdcede0374021e50ff5cc39355e31bfb
Cassell J., Ananny M., Basu A., Bickmore T., Chong P., Mellis D., Ryokai K., Smith J., Vilhjfilmsson H., Yan H.	Shared reality: Physical collaboration with a virtual peer	.	.	2000	Conference on Human Factors in Computing Systems - Proceedings	10.1145/633292.633443	Screen-based VR	Design & Prototyping	10.1145/633292.633443	https://www.scopus.com/inward/record.uri?eid=2-s2.0-79958157390&doi=10.1145%2f633292.633443&partnerID=40&md5=a74cc47cb0b6b4b1668a29e634f5791e
Chaddock L., Neider M.B., Lutz A., Hillman C.H., Kramer A.F.	Role of childhood aerobic fitness in successful street crossing	8-10	26	2012	Medicine and Science in Sports and Exercise	10.1249/MSS.0b013e31823a90cb	CAVE	Teaching & Learning	10.1249/MSS.0b013e31823a90cb	https://www.scopus.com/inward/record.uri?eid=2-s2.0-84858705627&doi=10.1249%2fMSS.0b013e31823a90cb&partnerID=40&md5=0d96666e0b3f7222a6fd9ff5d64c738c
Chang H.-J., Jung Y.G., Park Y.-S., O S.-H., Kim D.-H., Kim C.-W.	Virtual reality-incorporated horse riding simulator to improve motor function and balance in children with cerebral palsy: A pilot study	5-17	16	2021	Sensors	10.3390/s21196394	HMD	Clinical Interventions	10.3390/s21196394	https://www.scopus.com/inward/record.uri?eid=2-s2.0-85115443266&doi=10.3390%2fs21196394&partnerID=40&md5=ec498949d1f6587da1f54cb9ae817d8b
Chanlin L.-J.	Bridging children's reading with an augmented reality story library	5-11	.	2018	Libri	10.1515/libri-2018-0017	Screen-based VR	Teaching & Learning	10.1515/libri-2018-0017	https://www.scopus.com/inward/record.uri?eid=2-s2.0-85053127840&doi=10.1515%2flibri-2018-0017&partnerID=40&md5=fc8715f3ede98e2c0fe254cd493d4fe2
Chastenay P.	From Geocentrism to Allocentrism: Teaching the Phases of the Moon in a Digital Full-Dome Planetarium	12-14	6	2016	Research in Science Education	10.1007/s11165-015-9460-3	Projection	Teaching & Learning	10.1007/s11165-015-9460-3	https://www.scopus.com/inward/record.uri?eid=2-s2.0-84955627109&doi=10.1007%2fs11165-015-9460-3&partnerID=40&md5=57d5a5dab4fb4fd19a343e9b4a91f8e9
Chau B., Chi B., Wilson T.	Decreasing pediatric pain and agitation during botulinum toxin injections for spasticity with virtual reality: Lessons learned from clinical use	5-11	14	2018	Journal of Pediatric Rehabilitation Medicine	10.3233/PRM-180534	HMD	Clinical Interventions	10.3233/PRM-180534	https://www.scopus.com/inward/record.uri?eid=2-s2.0-85054421856&doi=10.3233%2fPRM-180534&partnerID=40&md5=8ffab401ce9f3611d6ad4fd512ffbc98
Chen C.-H., Chun C.S., Lee P.-Y., Wu F.-G.	Augmented interface for children Chinese learning	6	30	2007	Proceedings - The 7th IEEE International Conference on Advanced Learning Technologies, ICALT 2007	10.1109/ICALT.2007.76	HMD	Teaching & Learning	10.1109/ICALT.2007.76	https://www.scopus.com/inward/record.uri?eid=2-s2.0-47649098237&doi=10.1109%2fICALT.2007.76&partnerID=40&md5=40bf18074794d3876e2d8e3d8e61ce09
Chen Y.-J., Cheng S.-F., Lee P.-C., Lai C.-H., Hou I.-C., Chen C.-W.	Distraction using virtual reality for children during intravenous injections in an emergency department: A randomised trial	7-12	136	2020	Journal of Clinical Nursing	10.4103/JISPPD.JISPPD_342_20	HMD vs. Control	Clinical Interventions	10.1111/jocn.15088	https://www.scopus.com/inward/record.uri?eid=2-s2.0-85076090727&doi=10.1111%2fjocn.15088&partnerID=40&md5=b0720d80c141f588d3475afaf88d49b3
Cheng Y., Hong S.-X.	Learning impacts of using data glove and stereoscopic projection with virtual environment for enhancing the social etiquettes in autistic spectrum conditions	9-11	3	2014	Proceedings - IEEE 14th International Conference on Advanced Learning Technologies, ICALT 2014	10.1109/ICALT.2014.171	HMD	Clinical Interventions	10.1109/ICALT.2014.171	https://www.scopus.com/inward/record.uri?eid=2-s2.0-84910039589&doi=10.1109%2fICALT.2014.171&partnerID=40&md5=3022af0193200a375f278e522f267879
Cheng Y., Huang C.-L., Yang C.-S.	Using a 3D immersive virtual environment system to enhance social understanding and social skills for children with autism spectrum disorders	10-13	3	2015	Focus on Autism and Other Developmental Disabilities	10.1177/1088357615583473	HMD	Clinical Interventions	10.1177/1088357615583473	https://www.scopus.com/inward/record.uri?eid=2-s2.0-84946077122&doi=10.1177%2f1088357615583473&partnerID=40&md5=6681909c826e2eeb77fc05101df515ed
Chihak B.J., Grechkin T.Y., Kearney J.K., Cremer J.F., Plumert J.M.	How children and adults learn to intercept moving gaps	10-12	145	2014	Journal of Experimental Child Psychology	10.1016/j.jecp.2013.12.006	CAVE	Teaching & Learning	10.1016/j.jecp.2013.12.006	https://www.scopus.com/inward/record.uri?eid=2-s2.0-84894434976&doi=10.1016%2fj.jecp.2013.12.006&partnerID=40&md5=a922af38d8e4f7020dcc50440a73d26e
Chihak B.J., Plumert J.M., Ziemer C.J., Babu S., Grechkin T., Cremer J.F., Kearney J.K.	Synchronizing Self and Object Movement: How Child and Adult Cyclists Intercept Moving Gaps in a Virtual Environment	10-12	115	2010	Journal of Experimental Psychology: Human Perception and Performance	10.1037/a0020560	CAVE	Adoption & User Experience	10.1037/a0020560	https://www.scopus.com/inward/record.uri?eid=2-s2.0-78650161131&doi=10.1037%2fa0020560&partnerID=40&md5=479ea6238367ba2f786913aa6b15ab99
Chiu F.-Y.	Virtual reality for learning languages based on mobile devices	.	.	2017	2017 16th International Conference on Information Technology Based Higher Education and Training, ITHET 2017	10.1109/ITHET.2017.8067813	HMD	Teaching & Learning	10.1109/ITHET.2017.8067813	https://www.scopus.com/inward/record.uri?eid=2-s2.0-85037119174&doi=10.1109%2fITHET.2017.8067813&partnerID=40&md5=d2412110a66b71415d5203484587d6a0
Cho B.-H., Ku J., Jang D.P., Kim S., Lee Y.H., Kim I.Y., Lee J.H., Kim S.I.	The effect of virtual reality cognitive training for attention enhancement	13-18	30	2002	Cyberpsychology and Behavior	10.3390/jcm10112486	HMD vs. Control	Clinical Interventions	10.1089/109493102753770516	https://www.scopus.com/inward/record.uri?eid=2-s2.0-0036247114&doi=10.1089%2f109493102753770516&partnerID=40&md5=5f5f1cd9b3c7a60ae2bc2392ceaf3a8d
Cho B.H., Lee J.M., Ku J.H., Jang D.P., Kim J.S., Kim I.Y., Lee J.H., Kim S.I.	Attention enhancement system using virtual reality and EEG biofeedback	14-18	50	2002	Proceedings - Virtual Reality Annual International Symposium	10.1016/j.ejon.2020.101804	HMD vs. Control	Clinical Interventions	10.1109/VR.2002.996518	https://www.scopus.com/inward/record.uri?eid=2-s2.0-0036117617&partnerID=40&md5=a46cad0716d14e87aa049ea22b44ffb3
Choi J.Y., Yi S.-H., Ao L., Tang X., Xu X., Shim D., Yoo B., Park E.S., Rha D.-W.	Virtual reality rehabilitation in children with brain injury: a randomized controlled trial	3-16	80	2021	Developmental Medicine and Child Neurology	10.1111/dmcn.14762	Screen-based VR	Clinical Interventions	10.1111/dmcn.14762	https://www.scopus.com/inward/record.uri?eid=2-s2.0-85097626928&doi=10.1111%2fdmcn.14762&partnerID=40&md5=8f126f417ebae6dd743428df498fa91b
Chou K.-T., Hsiu M.-C., Wang C.	Fighting gulliver : An experiment with cross-platform players fighting a body-controlled giant	.	.	2015	Conference on Human Factors in Computing Systems - Proceedings	10.1145/2702613.2728653	HMD	Design & Prototyping	10.1145/2702613.2728653	https://www.scopus.com/inward/record.uri?eid=2-s2.0-84954202512&doi=10.1145%2f2702613.2728653&partnerID=40&md5=3fe97167ec484207eba94e53aab6c180
Chow H., Hon J., Chua W., Chuan A.	Effect of Virtual Reality Therapy in Reducing Pain and Anxiety for Cancer-Related Medical Procedures: A Systematic Narrative Review	.	.	2021	Journal of Pain and Symptom Management	10.1016/j.ijcci.2021.100421	Lit review	Review	10.1016/j.jpainsymman.2020.08.016	https://www.scopus.com/inward/record.uri?eid=2-s2.0-85091208279&doi=10.1016%2fj.jpainsymman.2020.08.016&partnerID=40&md5=7407ef6dc27ed1e39b5793d1b91a33da
Chrisilla S., Ragav T.R., Vidhusha S., Kavitha A.	Investigating cognitive global coordination in normal and autistic children using virtual reality environments - An EEG study	.	.	2021	International IEEE/EMBS Conference on Neural Engineering, NER	10.1109/NER49283.2021.9441259	HMD	Clinical Interventions	10.1109/NER49283.2021.9441259	https://www.scopus.com/inward/record.uri?eid=2-s2.0-85107483781&doi=10.1109%2fNER49283.2021.9441259&partnerID=40&md5=f67c316e58657ef41d3dc45301c8ecee
Chua Y., Sridhar P.K., Zhang H., Dissanayake V., Nanayakkara S.	Evaluating IVR in primary school classrooms	11-13	36	2019	Adjunct Proceedings of the 2019 IEEE International Symposium on Mixed and Augmented Reality, ISMAR-Adjunct 2019	10.1109/ISMAR-Adjunct.2019.00-53	HMD	Teaching & Learning	10.1109/ISMAR-Adjunct.2019.00-53	https://www.scopus.com/inward/record.uri?eid=2-s2.0-85078799861&doi=10.1109%2fISMAR-Adjunct.2019.00-53&partnerID=40&md5=f496ebcce6d7ea021f649236b2b73f27
Chung H.C., Choi G., Azam M.	Effects of Initial Starting Distance and Gap Characteristics on Children’s and Young Adults’ Velocity Regulation When Intercepting Moving Gaps	10-13	16	2020	Human Factors	10.1177/0018720819867501	HMD	Teaching & Learning	10.1177/0018720819867501	https://www.scopus.com/inward/record.uri?eid=2-s2.0-85071445097&doi=10.1177%2f0018720819867501&partnerID=40&md5=d293a120b6108beaa56b52ffa5355415
Chung S.A., Choi J., Jeong S., Ko J.	Block-building performance test using a virtual reality head-mounted display in children with intermittent exotropia	6-12	67	2021	Eye (Basingstoke)	10.1038/s41433-020-01160-y	HMD	Clinical Interventions	10.1038/s41433-020-01160-y	https://www.scopus.com/inward/record.uri?eid=2-s2.0-85090063650&doi=10.1038%2fs41433-020-01160-y&partnerID=40&md5=b0bf86127e7a84d64ce95d8444262229
Cibrian F.L., Lakes K.D., Schuck S.E.B., Hayes G.R.	The potential for emerging technologies to support self-regulation in children with ADHD: A literature review	.	.	2022	International Journal of Child-Computer Interaction	10.1080/09638288.2017.1422035	Lit review	Review	10.1016/j.ijcci.2021.100421	https://www.scopus.com/inward/record.uri?eid=2-s2.0-85119214470&doi=10.1016%2fj.ijcci.2021.100421&partnerID=40&md5=05f3c0bfce30314195b6b89e1bac709f
Clancy T.A., Rucklidge J.J., Owen D.	Road-crossing safety in virtual reality: A comparison of adolescents with and without ADHD	13-17	48	2006	Journal of Clinical Child and Adolescent Psychology	10.1207/s15374424jccp3502_4	HMD	Clinical Interventions	10.1207/s15374424jccp3502_4	https://www.scopus.com/inward/record.uri?eid=2-s2.0-33646571944&doi=10.1207%2fs15374424jccp3502_4&partnerID=40&md5=7cb0037b7b16769851a8cbb47084265f
Claudino Daffara S., Brewer A., Thoravi Kumaravel B., Hartmann B.	Living paper: Authoring ar narratives across digital and tangible media	.	.	2020	Conference on Human Factors in Computing Systems - Proceedings	10.1145/3334480.3383091	R&D	Teaching & Learning	10.1145/3334480.3383091	https://www.scopus.com/inward/record.uri?eid=2-s2.0-85090194812&doi=10.1145%2f3334480.3383091&partnerID=40&md5=ec035549419c4396ea638406a8e2f009
Cleary M., Moody A.D., Buchanan A., Stewart H., Dutton G.N.	Assessment of a computer-based treatment for older amblyopes: The Glasgow Pilot Study	6-11	12	2009	Eye	10.1038/sj.eye.6702977	HMD	Clinical Interventions	10.1038/sj.eye.6702977	https://www.scopus.com/inward/record.uri?eid=2-s2.0-58249097158&doi=10.1038%2fsj.eye.6702977&partnerID=40&md5=abb8143dfcfc94bc5b9805724e51b26e
Clutterbuck G., Auld M., Johnston L.	Active exercise interventions improve gross motor function of ambulant/semi-ambulant children with cerebral palsy: a systematic review	.	.	2019	Disability and Rehabilitation	10.3390/mti1020008	Lit review	Review	10.1080/09638288.2017.1422035	https://www.scopus.com/inward/record.uri?eid=2-s2.0-85064703352&doi=10.1080%2f09638288.2017.1422035&partnerID=40&md5=4e94af9bb3810b2744f6ef82a2b8bf3c
Cook N.E., Huebschmann N.A., Iverson G.L.	Safety and Tolerability of an Innovative Virtual Reality-Based Deep Breathing Exercise in Concussion Rehabilitation: A Pilot Study	11-22	15	2021	Developmental Neurorehabilitation	10.1080/17518423.2020.1839981	HMD	Clinical Interventions	10.1080/17518423.2020.1839981	https://www.scopus.com/inward/record.uri?eid=2-s2.0-85094893869&doi=10.1080%2f17518423.2020.1839981&partnerID=40&md5=194bad9e5f97565262ab2a36cba8cfbb
Corbett M.R., Morrongiello B.A.	Examining how different measurement approaches impact safety outcomes in child pedestrian research: Implications for research and prevention	7-12	130	2017	Accident Analysis and Prevention	10.1016/j.aap.2017.06.002	HMD	Teaching & Learning	10.1016/j.aap.2017.06.002	https://www.scopus.com/inward/record.uri?eid=2-s2.0-85021409038&doi=10.1016%2fj.aap.2017.06.002&partnerID=40&md5=8c17d95257a9f40c3043456ab9ba187c
Coudert A., Gaveau V., Gatel J., Verdelet G., Salemme R., Farne A., Pavani F., Truy E.	Spatial Hearing Difficulties in Reaching Space in Bilateral Cochlear Implant Children Improve With Head Movements	8-17	18	2021	Ear and hearing	10.1097/AUD.0000000000001090	HMD	Clinical Interventions	10.1097/AUD.0000000000001090	https://www.scopus.com/inward/record.uri?eid=2-s2.0-85122972798&doi=10.1097%2fAUD.0000000000001090&partnerID=40&md5=d652047cde599c0aeffe469570384325
Cowie D., McKenna A., Bremner A.J., Aspell J.E.	The development of bodily self-consciousness: changing responses to the Full Body Illusion in childhood	6-11	68	2018	Developmental Science	10.1111/desc.12557	HMD	Clinical Interventions	10.1111/desc.12557	https://www.scopus.com/inward/record.uri?eid=2-s2.0-85016300381&doi=10.1111%2fdesc.12557&partnerID=40&md5=020dc32401930078477ff74b9238ce9d
Crawford R., Chen Y.	From hypertext to hyperdimension Neptunia: The future of VR visual novels: The potentials of new technologies for branching-path narrative games	.	.	2018	Proceedings of the 2017 23rd International Conference on Virtual Systems and Multimedia, VSMM 2017	10.1044/2020_AJA-19-00004	HMD vs. Control	Clinical Interventions	10.1109/VSMM.2017.8346298	https://www.scopus.com/inward/record.uri?eid=2-s2.0-85049676825&doi=10.1109%2fVSMM.2017.8346298&partnerID=40&md5=ffc0c5b927f1d40d2b317179b5860501
Creem-Regehr S.H., Gill D.M., Pointon G.D., Bodenheimer B., Stefanucci J.K.	Mind the Gap: Gap Affordance Judgments of Children, Teens, and Adults in an Immersive Virtual Environment	9-12	47	2019	Frontiers in Robotics and AI	10.3389/frobt.2019.00096	HMD	Adoption & User Experience	10.3389/frobt.2019.00096	https://www.scopus.com/inward/record.uri?eid=2-s2.0-85081553145&doi=10.3389%2ffrobt.2019.00096&partnerID=40&md5=d25af3ccff058fef03caf3592d8cfbc9
Cunningham A., McPolin O., Fallis R., Coyle C., Best P., McKenna G.	A systematic review of the use of virtual reality or dental smartphone applications as interventions for management of paediatric dental anxiety	.	.	2021	BMC Oral Health	10.1186/s12903-021-01602-3	Lit review	Review	10.1089/cyber.2019.0115	https://www.scopus.com/inward/record.uri?eid=2-s2.0-85078370331&doi=10.1089%2fcyber.2019.0115&partnerID=40&md5=fa1d0cf75f51284e64bbf216d26fc571
Dahlquist L.M., McKenna K.D., Jones K.K., Dillinger L., Weiss K.E., Ackerman C.S.	Active and Passive Distraction Using a Head-Mounted Display Helmet: Effects on Cold Pressor Pain in Children	5-13	50	2007	Health Psychology	10.1016/j.heliyon.2021.e08092	HMD vs. Control	Clinical Interventions	10.1186/s12903-021-01602-3	https://www.scopus.com/inward/record.uri?eid=2-s2.0-85105462167&doi=10.1186%2fs12903-021-01602-3&partnerID=40&md5=da4003c0e03b68391a79165dffed23bc
Dahlquist L.M., Weiss K.E., Clendaniel L.D., Law E.F., Ackerman C.S., McKenna K.D.	Effects of videogame distraction using a virtual reality type head-mounted display helmet on cold pressor pain in children.	6-14	41	2009	Journal of pediatric psychology	10.1093/jpepsy/jsn023	HMD	Clinical Interventions	10.1037/0278-6133.26.6.794	https://www.scopus.com/inward/record.uri?eid=2-s2.0-36349004657&doi=10.1037%2f0278-6133.26.6.794&partnerID=40&md5=d5fc56da00e2b2dbeae9c71b44aa5612
Daineko Y., Ipalakova M., Tsoy D., Bolatov Z., Baurzhan Z., Yelgondy Y.	Augmented and virtual reality for physics: Experience of Kazakhstan secondary educational institutions	14-15	50	2020	Computer Applications in Engineering Education	10.1002/cae.22297	AR	Teaching & Learning	10.1093/jpepsy/jsn023	https://www.scopus.com/inward/record.uri?eid=2-s2.0-69249222998&doi=10.1093%2fjpepsy%2fjsn023&partnerID=40&md5=dd8114ba1b958e5f309c25b74abbe4fc
Dalim C.S.C., Piumsomboon T., Dey A., Billinghurst M., Sunar S.	TeachAR: An Interactive Augmented Reality Tool for Teaching Basic English to Non-native Children	.	.	2017	Adjunct Proceedings of the 2016 IEEE International Symposium on Mixed and Augmented Reality, ISMAR-Adjunct 2016	10.1109/ISMAR-Adjunct.2016.0113	AR	Design & Prototyping	10.1002/cae.22297	https://www.scopus.com/inward/record.uri?eid=2-s2.0-85087630760&doi=10.1002%2fcae.22297&partnerID=40&md5=341daf5d9ed966b77e0fa27bee201299
Danilicheva P., Klimenko S., Baturin Y., Serebrov A.	Education in virtual worlds: Virtual storytelling	.	.	2009	2009 International Conference on CyberWorlds, CW '09	10.1109/CW.2009.57	Screen-based VR	Teaching & Learning	10.1109/ISMAR-Adjunct.2016.0113	https://www.scopus.com/inward/record.uri?eid=2-s2.0-85015259626&doi=10.1109%2fISMAR-Adjunct.2016.0113&partnerID=40&md5=edaaf50e3b7a26bd0095c1a2b917e0ae
Daphne E., William M.L., Steve P.R., Adrian W.J.	CVE technology development based an real world application and user needs	.	.	2000	Proceedings of the Workshop on Enabling Technologies: Infrastructure for Collaborative Enterprises, WETICE	10.1109/ENABL.2000.883698	Screen-based VR	Teaching & Learning	10.1109/CW.2009.57	https://www.scopus.com/inward/record.uri?eid=2-s2.0-72349095655&doi=10.1109%2fCW.2009.57&partnerID=40&md5=1e32755c357e46d22ed238f6737359b5
Das P., Zhu M., McLaughlin L., Bilgrami Z., Milanaik R.L.	Augmented reality video games: New possibilities and implications for children and adolescents	.	.	2017	Multimodal Technologies and Interaction	10.3390/mti1020008	Lit review	Review	10.1109/ENABL.2000.883698	https://www.scopus.com/inward/record.uri?eid=2-s2.0-84949673149&doi=10.1109%2fENABL.2000.883698&partnerID=40&md5=236850a51c74e58b9f5cd8dad365ef34
Dechsling A., Shic F., Zhang D., Marschik P.B., Esposito G., Orm S., Sütterlin S., Kalandadze T., Øien R.A., Nordahl-Hansen A.	Virtual reality and naturalistic developmental behavioral interventions for children with autism spectrum disorder	.	.	2021	Research in Developmental Disabilities	10.1007/978-3-030-22602-2_25	Lit review	Review	10.3390/mti1020008	https://www.scopus.com/inward/record.uri?eid=2-s2.0-85038419186&doi=10.3390%2fmti1020008&partnerID=40&md5=021f4d99887f7f16425858b6c7b9a428
Degli Innocenti E.D., Geronazzo M., Vescovi D., Nordahl R., Serafin S., Ludovico L.A., Avanzini F.	Mobile virtual reality for musical genre learning in primary education	10-11	36	2019	Computers and Education	10.1136/bmjopen-2020-040295	HMD vs. Control	Clinical Interventions	10.1016/j.ridd.2021.103885	https://www.scopus.com/inward/record.uri?eid=2-s2.0-85100384302&doi=10.1016%2fj.ridd.2021.103885&partnerID=40&md5=dd5cf635cf5a145534cbf0c95765ee5c
Del Pezo Izaguirre E., Abasolo M.J., Collazos C.A.	Educational Methodologies for Hearing Impaired Children Supported by Mobile Technology and Extended Reality: Systematic Analysis of Literature	.	.	2021	Revista Iberoamericana de Tecnologias del Aprendizaje	10.1213/ANE.0000000000004165	Lit review	Review	10.1109/RITA.2021.3135202	https://www.scopus.com/inward/record.uri?eid=2-s2.0-85121832483&doi=10.1109%2fRITA.2021.3135202&partnerID=40&md5=b176498aa9fbf6dadbbfe1201ff8ff93
Delvigne V., Ris L., Dutoit T., Wannous H., Vandeborre J.-P.	VERA: Virtual Environments Recording Attention	.	.	2020	2020 IEEE 8th International Conference on Serious Games and Applications for Health, SeGAH 2020	10.1109/SeGAH49190.2020.9201699	HMD	Clinical Interventions	10.1109/SeGAH49190.2020.9201699	https://www.scopus.com/inward/record.uri?eid=2-s2.0-85092717391&doi=10.1109%2fSeGAH49190.2020.9201699&partnerID=40&md5=fe6ece87a0a6839b21da34a964d0e4c4
Delvigne V., Wannous H., Dutoit T., Ris L., Vandeborre J.	PhyDAA: Physiological Dataset Assessing Attention	.	.	2021	IEEE Transactions on Circuits and Systems for Video Technology	10.1109/TCSVT.2021.3061719	HMD	Clinical Interventions	10.1109/TCSVT.2021.3061719	https://www.scopus.com/inward/record.uri?eid=2-s2.0-85101765216&doi=10.1109%2fTCSVT.2021.3061719&partnerID=40&md5=1a65f770929b07704fac61df78624892
Delvigne V., Wannous H., Vandeborre J.-P., Ris L., Dutoit T.	Attention Estimation in Virtual Reality with EEG based Image Regression	.	5	2020	Proceedings - 2020 IEEE International Conference on Artificial Intelligence and Virtual Reality, AIVR 2020	10.1109/AIVR50618.2020.00012	HMD	Clinical Interventions	10.1109/AIVR50618.2020.00012	https://www.scopus.com/inward/record.uri?eid=2-s2.0-85100002706&doi=10.1109%2fAIVR50618.2020.00012&partnerID=40&md5=5df4cb7f8d0060642d7143ae3d7ba48d
Dengel A., Plabst L., Fernes D.	Indicators and predictors of the suspension of disbelief: Children's individual presence tendencies	13-16	78	2021	Proceedings - 2021 IEEE Conference on Virtual Reality and 3D User Interfaces Abstracts and Workshops, VRW 2021	10.1109/VRW52623.2021.00129	HMD	Adoption & User Experience	10.1109/VRW52623.2021.00129	https://www.scopus.com/inward/record.uri?eid=2-s2.0-85105966018&doi=10.1109%2fVRW52623.2021.00129&partnerID=40&md5=d0306a216ad68797f3a3a4ff884f8289
Devlin A.M., Lally V., Sclater M., Parussel K.	Inter-Life: a novel, three-dimensional, virtual learning environment for life transition skills learning	.	.	2015	Interactive Learning Environments	10.1080/10494820.2013.768271	Screen-based VR	Teaching & Learning	10.1080/10494820.2013.768271	https://www.scopus.com/inward/record.uri?eid=2-s2.0-84931570391&doi=10.1080%2f10494820.2013.768271&partnerID=40&md5=80e0831ea168cffe5df9cfb088a51661
Devlin A.M., Lally V., Sclater M., Parussel K.	The development of life transition skills in inter-life: A novel, 3-dimensional virtual learning environment	.	.	2011	Connecting Computer-Supported Collaborative Learning to Policy and Practice: CSCL 2011 Conf. Proc. - Short Papers and Posters, 9th International Computer-Supported Collaborative Learning Conf.		Screen-based VR	Teaching & Learning		https://www.scopus.com/inward/record.uri?eid=2-s2.0-84858403293&partnerID=40&md5=447477080fd3617809f5c4821095fd65
Dewe H., Gottwald J., Bird L., Brenton H., Gillies M., Cowie D.	My virtual self: the role of movement in children&#x0027;s sense of embodiment	4-14	197	2021	IEEE Transactions on Visualization and Computer Graphics	10.1109/TVCG.2021.3073906	HMD	Adoption & User Experience	10.1109/TVCG.2021.3073906	https://www.scopus.com/inward/record.uri?eid=2-s2.0-85104582545&doi=10.1109%2fTVCG.2021.3073906&partnerID=40&md5=d8e2132a16bfcc059c253c153ec068e7
Dewi S.P., Astuti I.P., Buntoro G.A., Widaningrum I., Yusuf A.R.	Android based learning application for Wudhu and Tayamum using augmented reality technology	.	.	2020	Journal of Physics: Conference Series	10.1088/1742-6596/1517/1/012068	AR	Teaching & Learning	10.1088/1742-6596/1517/1/012068	https://www.scopus.com/inward/record.uri?eid=2-s2.0-85086392254&doi=10.1088%2f1742-6596%2f1517%2f1%2f012068&partnerID=40&md5=01e2b608ad58fdf665693df2f7248f3c
Dickes A.C., Kamarainen A., Metcalf S.J., Gün-Yildiz S., Brennan K., Grotzer T., Dede C.	Scaffolding ecosystems science practice by blending immersive environments and computational modeling	8-11	43	2019	British Journal of Educational Technology	10.1111/bjet.12806	Screen-based VR	Teaching & Learning	10.1111/bjet.12806	https://www.scopus.com/inward/record.uri?eid=2-s2.0-85066914523&doi=10.1111%2fbjet.12806&partnerID=40&md5=2b12448e7fd4ec7bf485841fc9a7a628
Dodge T., Barab S., Stuckey B., Warren S., Heiselt C., Stein R.	Children's sense of self: Learning and meaning in the digital age	.	.	2008	Journal of Interactive Learning Research		Screen-based VR	Adoption & User Experience		https://www.scopus.com/inward/record.uri?eid=2-s2.0-46049087146&partnerID=40&md5=cb58277707b55e10ea5382d26716c687
Dombrowski M., Buyssens R., Smith P.A.	Virtual reality training to enhance motor skills	.	.	2018	Lecture Notes in Computer Science (including subseries Lecture Notes in Artificial Intelligence and Lecture Notes in Bioinformatics)	10.1007/978-3-319-91581-4_29	Screen-based VR	Clinical Interventions	10.1007/978-3-319-91581-4_29	https://www.scopus.com/inward/record.uri?eid=2-s2.0-85050609873&doi=10.1007%2f978-3-319-91581-4_29&partnerID=40&md5=e460de416ad5799e98bdbcb3c70e0108
Dorland B., van Hal L., Lageweg S., Mulder J., Schreuder R., Zaidi A., Alderliesten J.W.D., Bidarra R.	Quantum physics vs. classical physics: Introducing the basics with a virtual reality game	.	.	2019	Lecture Notes in Computer Science (including subseries Lecture Notes in Artificial Intelligence and Lecture Notes in Bioinformatics)	10.1016/j.pcorm.2020.100129	HMD vs. Control	Clinical Interventions	10.1007/978-3-030-34350-7_37	https://www.scopus.com/inward/record.uri?eid=2-s2.0-85082459317&doi=10.1007%2f978-3-030-34350-7_37&partnerID=40&md5=35894d0ddb8f9560966273407e18dbd5
dos Santos Nunes E.P., Gutierrez G.A., Santos D.A.C., Viterbo J., Trevisan D., Maciel C., de Faria Borges L.C.L.	Interaction Techniques in Three-Dimensional Virtual Environments Based on Games to Support Chronic Diseases Treatment: A Systematic Review	.	.	2019	Lecture Notes in Computer Science (including subseries Lecture Notes in Artificial Intelligence and Lecture Notes in Bioinformatics)	10.1016/j.compedu.2016.09.001	Lit review	Review	10.1007/978-3-030-22602-2_25	https://www.scopus.com/inward/record.uri?eid=2-s2.0-85069814347&doi=10.1007%2f978-3-030-22602-2_25&partnerID=40&md5=1397f05980d2961e4e595e63bf773cdc
Dunn A., Patterson J., Biega C.F., Grishchenko A., Luna J., Stanek J.R., Strouse R.	A novel clinician-orchestrated virtual reality platform for distraction during pediatric intravenous procedures in children with hemophilia: Randomized controlled trial	6-18	24	2019	JMIR Serious Games	10.2196/10902	HMD	Clinical Interventions	10.2196/10902	https://www.scopus.com/inward/record.uri?eid=2-s2.0-85097184782&doi=10.2196%2f10902&partnerID=40&md5=8c4aaef6262f6d3c22febb46b79e8737
EbrahimiSani S., Sohrabi M., Taheri H., Agdasi M.T., Amiri S.	Effects of virtual reality training intervention on predictive motor control of children with DCD – A randomized controlled trial	7-10	40	2020	Research in Developmental Disabilities	10.1016/j.ridd.2020.103768	CAVE	Clinical Interventions	10.1016/j.ridd.2020.103768	https://www.scopus.com/inward/record.uri?eid=2-s2.0-85095431381&doi=10.1016%2fj.ridd.2020.103768&partnerID=40&md5=e4d0b8ed84729295b1f9da18427bfde9
Echavarria K.R., Dibble L., Bracco A., Silverton E., Dixon S.	Augmented Reality (AR) Maps for experiencing creative narratives of cultural heritage	10-11	32	2019	GCH 2019 - Eurographics Workshop on Graphics and Cultural Heritage	10.2312/gch.20191341	R&D	Teaching & Learning	10.2312/gch.20191341	https://www.scopus.com/inward/record.uri?eid=2-s2.0-85087334808&doi=10.2312%2fgch.20191341&partnerID=40&md5=dbb4baffe61de1e118e1bfd44cc95f0a
Economou D., Mitchell W.L., Boyle T.	Requirements elicitation for virtual actors in collaborative learning environments	9-11	.	2000	Computers and Education	10.1016/s0360-1315(99)00047-0	Screen-based VR	Teaching & Learning	10.1016/s0360-1315(99)00047-0	https://www.scopus.com/inward/record.uri?eid=2-s2.0-0012134648&doi=10.1016%2fs0360-1315%2899%2900047-0&partnerID=40&md5=31c97b3cc590d60f246aa7a03390f246
Eden S., Bezer M.	Three-dimensions vs. two-dimensions intervention programs: The effect on the mediation level and behavioural aspects of children with intellectual disability	9-21	87	2011	European Journal of Special Needs Education	10.1080/08856257.2011.593827	HMD	Clinical Interventions	10.1080/08856257.2011.593827	https://www.scopus.com/inward/record.uri?eid=2-s2.0-80052061336&doi=10.1080%2f08856257.2011.593827&partnerID=40&md5=b22e329da5142014ca69c60002b8d89d
Eden S., Leibovitz-Ganon K.	The effect of cochlear-implant on sequential time perception	7-10	55	2021	Deafness and Education International	10.1080/14643154.2021.1902644	Screen-based VR	Clinical Interventions	10.1080/14643154.2021.1902644	https://www.scopus.com/inward/record.uri?eid=2-s2.0-85103431787&doi=10.1080%2f14643154.2021.1902644&partnerID=40&md5=4941327d3bef84023b88f20cfd1688c5
Eijlers R., Dierckx B., Staals L.M., Berghmans J.M., Van Der Schroeff M.P., Strabbing E.M., Wijnen R.M.H., Hillegers M.H.J., Legerstee J.S., Utens E.M.W.J.	Virtual reality exposure before elective day care surgery to reduce anxiety and pain in children: A randomised controlled trial	4-12	191	2019	European Journal of Anaesthesiology	10.1097/EJA.0000000000001059	HMD	Clinical Interventions	10.1097/EJA.0000000000001059	https://www.scopus.com/inward/record.uri?eid=2-s2.0-85071782797&doi=10.1097%2fEJA.0000000000001059&partnerID=40&md5=87b1bda456d27ef63ab28c9ef8258977
Eijlers R., Utens E.M.W.J., Staals L.M., De Nijs P.F.A., Berghmans J.M., Wijnen R.M.H., Hillegers M.H.J., Dierckx B., Legerstee J.S.	Systematic Review and Meta-analysis of Virtual Reality in Pediatrics: Effects on Pain and Anxiety	.	.	2019	Anesthesia and Analgesia	10.1002/14651858.CD010686.pub2	Lit review	Review	10.1213/ANE.0000000000004165	https://www.scopus.com/inward/record.uri?eid=2-s2.0-85073311836&doi=10.1213%2fANE.0000000000004165&partnerID=40&md5=472b1a73d13c9ed0b567de45d1ee132e
El Mawas N., Tal I., Moldovan A.N., Bogusevschi D., Andrews J., Muntean G.-M., Muntean C.H.	Improving STEM Learning Experience in Primary School by Using NEWTON Project Innovative Technologies	9-10	53	2019	Communications in Computer and Information Science	10.1007/978-3-030-21151-6_11	Screen-based VR	Adoption & User Experience	10.1007/978-3-030-21151-6_11	https://www.scopus.com/inward/record.uri?eid=2-s2.0-85068319995&doi=10.1007%2f978-3-030-21151-6_11&partnerID=40&md5=3d88fde0d5fbbfa46c8d2cc82e544a94
Elhusseiny A.M., Bishop K., Staffa S.J., Zurakowski D., Hunter D.G., Mantagos I.S.	Virtual reality prototype for binocular therapy in older children and adults with amblyopia	7-38	9	2021	Journal of AAPOS	10.2147/JMDH.S327349	HMD vs. Control	Clinical Interventions	10.1016/j.jaapos.2021.03.008	https://www.scopus.com/inward/record.uri?eid=2-s2.0-85112786033&doi=10.1016%2fj.jaapos.2021.03.008&partnerID=40&md5=f16198a5546866c6e4b2be9a34b2913d
Ellerton K., Tharmarajah H., Medres R., Brown L., Ringelblum D., Vogel K., Dolphin A., McKellar S., Bridson F., John-White M., Craig S.	The VRIMM study: Virtual Reality for IMMunisation pain in young children - Protocol for a randomised controlled trial	4	100	2020	BMJ Open	10.1136/bmjopen-2020-038354	HMD	Clinical Interventions	10.1136/bmjopen-2020-038354	https://www.scopus.com/inward/record.uri?eid=2-s2.0-85089769524&doi=10.1136%2fbmjopen-2020-038354&partnerID=40&md5=3f3cde13af6c93c7a0e816d495210994
Enz S., Zoll C., Vannini N., Schneider W., Hall L., Paiva A., Aylett R.	E-motional learning in primary schools: Fearnot! an anti-bullying intervention based on virtual role-play with intelligent synthetic characters	.	94	2007	ECEL 2007: 6th European Conference on e-Learning		Screen-based VR	Teaching & Learning		https://www.scopus.com/inward/record.uri?eid=2-s2.0-84896284195&partnerID=40&md5=03f9fa029740f21444230b59ef827709
Erdogan B., Aytekin Ozdemir A.	The Effect of Three Different Methods on Venipuncture Pain and Anxiety in Children: Distraction Cards, Virtual Reality, and Buzzy® (Randomized Controlled Trial)	7-12	108	2021	Journal of Pediatric Nursing	10.1016/j.jopan.2019.05.134	HMD vs. Control	Clinical Interventions	10.1016/j.pedn.2021.01.001	https://www.scopus.com/inward/record.uri?eid=2-s2.0-85099655249&doi=10.1016%2fj.pedn.2021.01.001&partnerID=40&md5=5481dd7c224ecedc6b43ade41a394a88
Esteves A.M.D.S., Santana A.L.M., Lyra R.	Use of augmented reality for computational thinking stimulation through virtual	7-12	3	2019	Proceedings - 2019 21st Symposium on Virtual and Augmented Reality, SVR 2019	10.1109/SVR.2019.00031	AR	Teaching & Learning	10.1109/SVR.2019.00031	https://www.scopus.com/inward/record.uri?eid=2-s2.0-85077236915&doi=10.1109%2fSVR.2019.00031&partnerID=40&md5=8d63e17846e91a6bbfbda7f0224a6fce
Etchart M., Caprarelli A.	A wearable immersive web-virtual reality approach to remote neurodevelopmental disorder therapy	9-10	2	2018	Proceedings of the Workshop on Advanced Visual Interfaces AVI	10.1145/3206505.3206595	HMD	Clinical Interventions	10.1145/3206505.3206595	https://www.scopus.com/inward/record.uri?eid=2-s2.0-85048869540&doi=10.1145%2f3206505.3206595&partnerID=40&md5=fe87b6788c9fd5e9d4337dca9270a47c
Faita C., Brondi R., Tanca C., Carrozzino M., Bergamasco M.	Natural user interface to assess social skills in Autistic population	.	.	2017	Lecture Notes in Computer Science (including subseries Lecture Notes in Artificial Intelligence and Lecture Notes in Bioinformatics)	10.1007/978-3-319-60928-7_12	HMD	Clinical Interventions	10.1007/978-3-319-60928-7_12	https://www.scopus.com/inward/record.uri?eid=2-s2.0-85021214362&doi=10.1007%2f978-3-319-60928-7_12&partnerID=40&md5=d68103f348453fc089ff8c5b03f2724d
Farrell L.J., Miyamoto T., Donovan C.L., Waters A.M., Krisch K.A., Ollendick T.H.	Virtual Reality One-Session Treatment of Child-Specific Phobia of Dogs: A Controlled, Multiple Baseline Case Series	8-12	8	2021	Behavior Therapy	10.1016/j.beth.2020.06.003	HMD	Clinical Interventions	10.1016/j.beth.2020.06.003	https://www.scopus.com/inward/record.uri?eid=2-s2.0-85089088986&doi=10.1016%2fj.beth.2020.06.003&partnerID=40&md5=98c1c97c540b456a99b8862a4c7994a1
Feng Q., Li G., Yang T., Luo H.	Exploring the Potential of Virtual Reality for Child Pedestrian Safety Training: A Case Study in China	5-10	79	2020	Proceedings - 2020 International Symposium on Educational Technology, ISET 2020	10.1109/ISET49818.2020.00027	HMD	Teaching & Learning	10.1109/ISET49818.2020.00027	https://www.scopus.com/inward/record.uri?eid=2-s2.0-85094632647&doi=10.1109%2fISET49818.2020.00027&partnerID=40&md5=0868bc5afd7c595a0501224ce4d7a69a
Feng Z., González V.A., Mutch C., Amor R., Cabrera-Guerrero G.	Instructional mechanisms in immersive virtual reality serious games: Earthquake emergency training for children	11-15	125	2021	Journal of Computer Assisted Learning	10.1111/jcal.12507	HMD	Teaching & Learning	10.1111/jcal.12507	https://www.scopus.com/inward/record.uri?eid=2-s2.0-85096961150&doi=10.1111%2fjcal.12507&partnerID=40&md5=4e17b04d6744cb8a7e6483b5cda350c3
Filho C.A.S., Serrano J.I., Attux R., Castellano G., Rocon E., Castillo M.D.	Reorganization of resting-state eeg functional connectivity patterns in children with cerebral palsy following a motor imagery virtual-reality intervention	11-14	5	2021	Applied Sciences (Switzerland)	10.3390/app11052372	HMD	Clinical Interventions	10.3390/app11052372	https://www.scopus.com/inward/record.uri?eid=2-s2.0-85102709437&doi=10.3390%2fapp11052372&partnerID=40&md5=40f4c04cea2fafd2bbe8488f4d297ec8
Finkelstein S., Barnes T., Wartell Z., Suma E.A.	Evaluation of the exertion and motivation factors of a virtual reality exercise game for children with autism	8-20	10	2013	2013 1st Workshop on Virtual and Augmented Assistive Technology, VAAT 2013; Co-located with the 2013 Virtual Reality Conference - Proceedings	10.1109/VAAT.2013.6786186	Screen-based VR	Clinical Interventions	10.1109/VAAT.2013.6786186	https://www.scopus.com/inward/record.uri?eid=2-s2.0-84899474393&doi=10.1109%2fVAAT.2013.6786186&partnerID=40&md5=6b2fa3fd4c13ab5e73f12b1e98becccd
Finkelstein S., Nickel A., Lipps Z., Barnes T., Wartell Z., Suma E.A.	Astrojumper: Motivating exercise with an immersive virtual reality exergame	6-17	10	2011	Presence: Teleoperators and Virtual Environments	10.1162/pres_a_00036	CAVE	Design & Prototyping	10.1162/pres_a_00036	https://www.scopus.com/inward/record.uri?eid=2-s2.0-79955679315&doi=10.1162%2fpres_a_00036&partnerID=40&md5=774a50eed52e052926955e4b60b2a48c
Fino R., Lin M.J., Caballero A., Balahadia F.F.	Disaster awareness simulation for children with autism spectrum disorder using android virtual reality	.	.	2017	Journal of Telecommunication, Electronic and Computer Engineering		HMD	Clinical Interventions		https://www.scopus.com/inward/record.uri?eid=2-s2.0-85032916753&partnerID=40&md5=dc75cef67d6f9051deab3630322903dc
Fisher S., Abdullah A., Charvin I., Da Fonseca D., Bat-Pitault F.	Comparison of body image evaluation by virtual reality and paper-based figure rating scales in adolescents with anorexia nervosa: retrospective study	11-18	31	2020	Eating and Weight Disorders	10.2196/26040	HMD vs. Control	Clinical Interventions	10.1007/s40519-019-00680-1	https://www.scopus.com/inward/record.uri?eid=2-s2.0-85064348505&doi=10.1007%2fs40519-019-00680-1&partnerID=40&md5=707a9b53bda2e20bdd31231568a480ac
Freina L., Bottino R.	A visual thinking skills training in support of STEM education	8-10	101	2016	Proceedings of the European Conference on Games-based Learning	10.1037/0278-6133.26.6.794	HMD vs. Control	Clinical Interventions		https://www.scopus.com/inward/record.uri?eid=2-s2.0-84996993132&partnerID=40&md5=a694312fbfa2a8426588e955b0adf50f
Frolli A., Bosco A., Lombardi A., Carmine F.D., Marzo S., Rega A., Ricci M.C.	Asperger's and virtual reality	9-10	32	2021	CEUR Workshop Proceedings		Screen-based VR	Clinical Interventions		https://www.scopus.com/inward/record.uri?eid=2-s2.0-85101770304&partnerID=40&md5=3d6972c17c32f2a7523bf877074eea66
Fuentes E.M., Varela-Aldás J., Palacios-Navarro G., García-Magariño I.	Immersive virtual reality app to promote healthy eating in children	8-10	12	2020	Communications in Computer and Information Science	10.1007/978-3-030-50729-9_2	HMD	Design & Prototyping	10.1007/978-3-030-50729-9_2	https://www.scopus.com/inward/record.uri?eid=2-s2.0-85089213659&doi=10.1007%2f978-3-030-50729-9_2&partnerID=40&md5=7f48a9307508e5c51d50c022b93c5494
Furió D., González-Gancedo S., Juan M.-C., Seguí I., Costa M.	The effects of the size and weight of a mobile device on an educational game	8-10	79	2013	Computers and Education	10.1016/j.compedu.2012.12.015	Screen-based VR	Teaching & Learning	10.1016/j.compedu.2012.12.015	https://www.scopus.com/inward/record.uri?eid=2-s2.0-84873691231&doi=10.1016%2fj.compedu.2012.12.015&partnerID=40&md5=49e3fa99ddb5c69c433250f18665ef1e
Gagliardi C., Turconi A.C., Biffi E., Maghini C., Marelli A., Cesareo A., Diella E., Panzeri D.	Immersive Virtual Reality to Improve Walking Abilities in Cerebral Palsy: A Pilot Study	7-16	16	2018	Annals of Biomedical Engineering	10.1007/s10439-018-2039-1	Screen-based VR	Clinical Interventions	10.1007/s10439-018-2039-1	https://www.scopus.com/inward/record.uri?eid=2-s2.0-85046012441&doi=10.1007%2fs10439-018-2039-1&partnerID=40&md5=1fee573dea5bc7aac5e8c64dc5968126
Garcia-Hernandez N., Guzman-Alvarado M., Parra-Vega V.	Virtual body representation for rehabilitation influences on motor performance of cerebral palsy children	7-9	19	2021	Virtual Reality	10.1007/s10055-020-00481-3	Screen-based VR	Clinical Interventions	10.1007/s10055-020-00481-3	https://www.scopus.com/inward/record.uri?eid=2-s2.0-85094193159&doi=10.1007%2fs10055-020-00481-3&partnerID=40&md5=ed350282c027c48cf1221a9ffedda4c6
Garcia-Herrera D.G., Paez-Quinde C., Sanchez-Guerrero J., Infante-Paredes R., Barrera M.I.G.	Evaluation of the degree of intellectual maturity in the development of literacy through immersive virtual worlds: SAPIE methodology	.	58	2018	IEEE Global Engineering Education Conference, EDUCON	10.1109/EDUCON.2018.8363386	Screen-based VR	Teaching & Learning	10.1109/EDUCON.2018.8363386	https://www.scopus.com/inward/record.uri?eid=2-s2.0-85048082476&doi=10.1109%2fEDUCON.2018.8363386&partnerID=40&md5=8104e8cbf41a28dfff8df167866babd9
Garrett B., Taverner T., Masinde W., Gromala D., Shaw C., Negraeff M.	A rapid evidence assessment of immersive virtual reality as an adjunct therapy in acute pain management in clinical practice	.	.	2014	Clinical Journal of Pain	10.1016/j.pedn.2021.01.001	HMD vs. Control	Clinical Interventions	10.1097/AJP.0000000000000064	https://www.scopus.com/inward/record.uri?eid=2-s2.0-84927912036&doi=10.1097%2fAJP.0000000000000064&partnerID=40&md5=02183577143516f3c4c115f7ea878bed
Garzotto F., Gelsomini M., Clasadonte F., Montesano D., Occhiuto D.	Wearable immersive storytelling for disabled children	6-10	5	2016	Proceedings of the Workshop on Advanced Visual Interfaces AVI	10.1145/2909132.2909256	HMD	Clinical Interventions	10.1145/2909132.2909256	https://www.scopus.com/inward/record.uri?eid=2-s2.0-84977147450&doi=10.1145%2f2909132.2909256&partnerID=40&md5=4750ece7c54719d9141aab0e3cb4eefc
Garzotto F., Gelsomini M., Pappalardo A., Sanna C., Stella E., Zanella M.	Monitoring and adaptation in smart spaces for disabled children	6-10	5	2016	Proceedings of the Workshop on Advanced Visual Interfaces AVI	10.1145/2909132.2909283	CAVE	Clinical Interventions	10.1145/2909132.2909283	https://www.scopus.com/inward/record.uri?eid=2-s2.0-84977118066&doi=10.1145%2f2909132.2909283&partnerID=40&md5=53dd515d8cfd41bf6d9a9d33d80bfd46
Gea M., Alaman X., Rodriguez P.	Transmedia storytelling for social integration of children with cognitive disabilities	.	.	2016	Smart Innovation, Systems and Technologies	10.1016/j.jopan.2020.01.008	HMD vs. Control	Clinical Interventions	10.1007/978-3-319-39690-3_41	https://www.scopus.com/inward/record.uri?eid=2-s2.0-84979076027&doi=10.1007%2f978-3-319-39690-3_41&partnerID=40&md5=2553b0633f5f877928c807fda64bfeb4
Geetha S., Jani Anbarasi L., Raj B.E., Gupta A., Prasad A.V.	AR learning platform for mentally differently abled children	.	.	2020	2020 7th International Conference on Information Technology Trends, ITT 2020	10.1109/ITT51279.2020.9320888	R&D	Teaching & Learning	10.1109/ITT51279.2020.9320888	https://www.scopus.com/inward/record.uri?eid=2-s2.0-85100693015&doi=10.1109%2fITT51279.2020.9320888&partnerID=40&md5=1856848b611b3b7473630afb69eaf49a
Gefen N., Rigbi A., Archambault P.S., Weiss P.L.	Comparing children’s driving abilities in physical and virtual environments	5-18	30	2021	Disability and Rehabilitation: Assistive Technology	10.1080/17483107.2019.1693644	HMD	Clinical Interventions	10.1080/17483107.2019.1693644	https://www.scopus.com/inward/record.uri?eid=2-s2.0-85076392730&doi=10.1080%2f17483107.2019.1693644&partnerID=40&md5=4fc78d98ba925d9514ba5eef68259f0a
Geiszt Z., Sik-Lányi C., Károlyi P.	Flexibility in virtual environments - A fully adjustable virtual classroom	.	64	2006	Lecture Notes in Computer Science (including subseries Lecture Notes in Artificial Intelligence and Lecture Notes in Bioinformatics)	10.1007/11788713_120	HMD	Teaching & Learning	10.1007/11788713_120	https://www.scopus.com/inward/record.uri?eid=2-s2.0-33748575610&doi=10.1007%2f11788713_120&partnerID=40&md5=5555e2befbaf03c31a27526b6e0ea3e9
Gelsomini M.	An affordable virtual reality learning framework for children with neurodevelopmental disorder	6-10	10	2016	ASSETS 2016 - Proceedings of the 18th International ACM SIGACCESS Conference on Computers and Accessibility	10.1145/2982142.2982143	HMD	Clinical Interventions	10.1145/2982142.2982143	https://www.scopus.com/inward/record.uri?eid=2-s2.0-85006741791&doi=10.1145%2f2982142.2982143&partnerID=40&md5=ce4c7dfef0afc51e5be98015b2383862
Gelsomini M., Leonardi G., Garzotto F.	Embodied Learning in Immersive Smart Spaces	6-8	48	2020	Conference on Human Factors in Computing Systems - Proceedings	10.17796/1053-4625-45.6.5	HMD vs. Control	Clinical Interventions	10.1145/3313831.3376667	https://www.scopus.com/inward/record.uri?eid=2-s2.0-85091281546&doi=10.1145%2f3313831.3376667&partnerID=40&md5=2f31a8078f93e3f7e9df10dff04acc99
Georgiou Y., Ioannou A., Ioannou M.	Investigating Children’s Immersion in a High-Embodied Versus Low-Embodied Digital Learning Game in an Authentic Educational Setting	8-9	44	2019	Communications in Computer and Information Science	10.1007/978-3-030-23089-0_17	CAVE	Adoption & User Experience	10.1007/978-3-030-23089-0_17	https://www.scopus.com/inward/record.uri?eid=2-s2.0-85068110224&doi=10.1007%2f978-3-030-23089-0_17&partnerID=40&md5=66b38d185a63744738e54071f4f3da7c
Gerçeker G.Ö., Bektaş M., Aydınok Y., Ören H., Ellidokuz H., Olgun N.	The effect of virtual reality on pain, fear, and anxiety during access of a port with huber needle in pediatric hematology-oncology patients: Randomized controlled trial	6-17	42	2021	European Journal of Oncology Nursing	10.1016/j.pmn.2020.10.002	HMD vs. Control	Clinical Interventions	10.1016/j.ejon.2020.101886	https://www.scopus.com/inward/record.uri?eid=2-s2.0-85097762504&doi=10.1016%2fj.ejon.2020.101886&partnerID=40&md5=feb921b92f711510a3411742045d912a
Gheorghiu D., Ştefan L.	3D online virtual museum as e-Learning tool: A mixed reality experience	.	.	2014	CSEDU 2014 - Proceedings of the 6th International Conference on Computer Supported Education	10.5220/0004839003790388	Screen-based VR	Teaching & Learning	10.5220/0004839003790388	https://www.scopus.com/inward/record.uri?eid=2-s2.0-84902356804&doi=10.5220%2f0004839003790388&partnerID=40&md5=f7be7d5addcb64a9dca5d0f4d37618de
Gilboa Y., Fogel-Grinvald H., Chevignard M.	Virtual Classroom Assessment for Children and Adolescents With Attention Deficits: A Systematic Review and Meta-Analysis of Measurement Properties	.	.	2021	Journal of Attention Disorders	10.1109/ICIMU49871.2020.9243332	Lit review	Review	10.1177/1087054718808590	https://www.scopus.com/inward/record.uri?eid=2-s2.0-85059470063&doi=10.1177%2f1087054718808590&partnerID=40&md5=11c80385a5de2c464bce150205ba5ec3
Goharinejad S., Goharinejad S., Hajesmaeel-Gohari S., Bahaadinbeigy K.	The usefulness of virtual, augmented, and mixed reality technologies in the diagnosis and treatment of attention deficit hyperactivity disorder in children: an overview of relevant studies	.	.	2022	BMC Psychiatry	10.1089/g4h.2016.0090	Lit review	Review	10.1186/s12888-021-03632-1	https://www.scopus.com/inward/record.uri?eid=2-s2.0-85101765216&doi=10.1109%2fTCSVT.2021.3061719&partnerID=40&md5=1a65f770929b07704fac61df78624892
Gold J.I., Annick E.T., Lane A.S., Ho K., Marty R.T., Espinoza J.C.	“Doc McStuffins: Doctor for a Day” Virtual Reality (DocVR) for pediatric preoperative anxiety and satisfaction: Pediatric medical technology feasibility study	6-14	51	2021	Journal of Medical Internet Research	10.2196/25504	HMD	Clinical Interventions	10.2196/25504	https://www.scopus.com/inward/record.uri?eid=2-s2.0-85104453959&doi=10.2196%2f25504&partnerID=40&md5=9f5f83296177389c12bade26098e855e
Gold J.I., Kim S.H., Kant A.J., Joseph M.H., Rizzo A.	Effectiveness of virtual reality for pediatric pain distraction during IV placement	8-12	20	2006	Cyberpsychology and Behavior	10.1089/cpb.2006.9.207	HMD	Clinical Interventions	10.1089/cpb.2006.9.207	https://www.scopus.com/inward/record.uri?eid=2-s2.0-33646733096&doi=10.1089%2fcpb.2006.9.207&partnerID=40&md5=bc4946d38e37c1b18708f79866cda735
Gold J.I., Mahrer N.E.	Is virtual reality ready for prime time in the medical space? A randomized control trial of pediatric virtual reality for acute procedural pain management	10-21	143	2018	Journal of Pediatric Psychology	10.1093/jpepsy/jsx129	HMD	Clinical Interventions	10.1093/jpepsy/jsx129	https://www.scopus.com/inward/record.uri?eid=2-s2.0-85050693623&doi=10.1093%2fjpepsy%2fjsx129&partnerID=40&md5=f459442d9ac451e44c046003520258b9
Gold J.I., Soohoo M., Laikin A.M., Lane A.S., Klein M.J.	Effect of an Immersive Virtual Reality Intervention on Pain and Anxiety Associated with Peripheral Intravenous Catheter Placement in the Pediatric Setting: A Randomized Clinical Trial	10-21	107	2021	JAMA Network Open	10.1001/jamanetworkopen.2021.22569	HMD	Clinical Interventions	10.1001/jamanetworkopen.2021.22569	https://www.scopus.com/inward/record.uri?eid=2-s2.0-85113999238&doi=10.1001%2fjamanetworkopen.2021.22569&partnerID=40&md5=ec646871fed19a4c70eca347b746cb1a
Goldman A., Chen M.	Pirate island: An immersion-style language-learning RPG	10-12	.	2013	ACM International Conference Proceeding Series	10.1145/2485760.2485818	R&D	Teaching & Learning	10.1145/2485760.2485818	https://www.scopus.com/inward/record.uri?eid=2-s2.0-84880566230&doi=10.1145%2f2485760.2485818&partnerID=40&md5=e04f72cb7083444c59d3257e7a4cb29b
Goldman R.D., Behboudi A.	Pilot Randomized Controlled Trial of Virtual Reality vs. Standard-of-Care During Pediatric Laceration Repair	6-16	32	2021	Journal of Child and Adolescent Trauma	10.1007/s40653-021-00350-4	HMD	Clinical Interventions	10.1007/s40653-021-00350-4	https://www.scopus.com/inward/record.uri?eid=2-s2.0-85103346426&doi=10.1007%2fs40653-021-00350-4&partnerID=40&md5=5c8231584011bc92ae3079d56ef31180
Goldman R.D., Behboudi A.	Virtual reality for intravenous placement in the emergency department—a randomized controlled trial	6-15	66	2021	European Journal of Pediatrics	10.1007/s00431-020-03771-9	HMD	Clinical Interventions	10.1007/s00431-020-03771-9	https://www.scopus.com/inward/record.uri?eid=2-s2.0-85089259943&doi=10.1007%2fs00431-020-03771-9&partnerID=40&md5=563279cc8c6aff1dfc5bbb40f2a666da
Gómez-Polo C., Vilches A.-A., Ribas D., Castaño-Séiquer A., Montero J.	Behaviour and anxiety management of paediatric dental patients through virtual reality: A randomised clinical trial	5-10	80	2021	Journal of Clinical Medicine	10.3390/jcm10143019	HMD	Clinical Interventions	10.3390/jcm10143019	https://www.scopus.com/inward/record.uri?eid=2-s2.0-85114064890&doi=10.3390%2fjcm10143019&partnerID=40&md5=e4552c5e9568b3174e4f7bdee47f2384
Gorelik V.V., Filippova S.N., Belyaev V.S., Karlova E.V.	Efficiency of image visualization simulator technology for physical rehabilitation of children with cerebral palsy through play	7-9	6	2019	Bulletin of Russian State Medical University	10.24075/brsmu.2019.051	CAVE	Clinical Interventions	10.24075/brsmu.2019.051	https://www.scopus.com/inward/record.uri?eid=2-s2.0-85072572591&doi=10.24075%2fbrsmu.2019.051&partnerID=40&md5=28242bd8fedd354bfcf43910c49ad36a
Gouveia N., Patrão B., Menezes P.	Puzzle time - VR runner	.	.	2017	Proceedings of 2017 4th Experiment at International Conference: Online Experimentation, exp.at 2017	10.1109/EXPAT.2017.7984413	HMD	Clinical Interventions	10.1109/EXPAT.2017.7984413	https://www.scopus.com/inward/record.uri?eid=2-s2.0-85027883433&doi=10.1109%2fEXPAT.2017.7984413&partnerID=40&md5=aef38fb96abffb061d59af5d1a8f99a7
Graf L., Scholemann L., Masuch M.	Designing VR Games with Gaze Control for Directing Attention of Children with ADHD	.	.	2021	IEEE Conference on Computatonal Intelligence and Games, CIG	10.1109/CoG52621.2021.9619077	HMD	Clinical Interventions	10.1109/CoG52621.2021.9619077	https://www.scopus.com/inward/record.uri?eid=2-s2.0-85122919317&doi=10.1109%2fCoG52621.2021.9619077&partnerID=40&md5=d501811527040c6ae99f904fa8821142
Grechkin T., Babu S., Ziemer C., Chihak B., Cremer J., Kearney J., Plumert J.	How does a virtual peer influence children's distance from the roadway when initiating crossing?	10-12	94	2009	Proceedings - APGV 2009: Symposium on Applied Perception in Graphics and Visualization	10.1145/1620993.1621023	CAVE	Teaching & Learning	10.1145/1620993.1621023	https://www.scopus.com/inward/record.uri?eid=2-s2.0-70450189160&doi=10.1145%2f1620993.1621023&partnerID=40&md5=7eb6f51ff501c6785e0b0507b21bcef0
Grechkin T.Y., Chihak B.J., Cremer J.F., Kearney J.K., Plumert J.M.	Perceiving and acting on complex affordances: How children and adults bicycle across two lanes of opposing traffic	12-14	136	2013	Journal of Experimental Psychology: Human Perception and Performance	10.1037/a0029716	CAVE	Adoption & User Experience	10.1037/a0029716	https://www.scopus.com/inward/record.uri?eid=2-s2.0-84879711840&doi=10.1037%2fa0029716&partnerID=40&md5=08326e78efd52f450344cff43fa13f29
Grishchenko A., Luna J., Patterson J.	Voxel bay: VR as a distraction for pediatric pain	.	.	2016	SIGGRAPH 2016 - ACM SIGGRAPH 2016 Talks	10.1145/2897839.2927403	R&D	Clinical Interventions	10.1145/2897839.2927403	https://www.scopus.com/inward/record.uri?eid=2-s2.0-84986230664&doi=10.1145%2f2897839.2927403&partnerID=40&md5=6dab12653859c907c4c4dcbb1a0980fc
Gu Y., Sosnovsky S.	Recognition of student intentions in a virtual reality training environment	.	.	2014	International Conference on Intelligent User Interfaces, Proceedings IUI	10.1145/2559184.2559189	Screen-based VR	Design & Prototyping	10.1145/2559184.2559189	https://www.scopus.com/inward/record.uri?eid=2-s2.0-84898998587&doi=10.1145%2f2559184.2559189&partnerID=40&md5=c9025c053f283c6a763bd9960f52087a
Guinet A.-L., Bouyer G., Otmane S., Desailly E.	Validity of hololens augmented reality head mounted display for measuring gait parameters in healthy adults and children with cerebral palsy	10-18	62	2021	Sensors	10.3390/s21082697	AR	Clinical Interventions	10.3390/s21082697	https://www.scopus.com/inward/record.uri?eid=2-s2.0-85103813680&doi=10.3390%2fs21082697&partnerID=40&md5=2a0d5208505cf61100f6795b36cfe70f
Haddod F., Dingli A., Bondin L.	Feel Autism VR – Adding Tactile Feedback to a VR Experience	.	.	2019	Lecture Notes in Computer Science (including subseries Lecture Notes in Artificial Intelligence and Lecture Notes in Bioinformatics)	10.1007/978-3-030-23563-5_8	HMD	Clinical Interventions	10.1007/978-3-030-23563-5_8	https://www.scopus.com/inward/record.uri?eid=2-s2.0-85069733561&doi=10.1007%2f978-3-030-23563-5_8&partnerID=40&md5=5b8f6cb91ca1efd8018be4c2e362f838
Hadley W., Houck C., Brown L.K., Spitalnick J.S., Ferrer M., Barker D.	Moving beyond Role-Play: Evaluating the Use of Virtual Reality to Teach Emotion Regulation for the Prevention of Adolescent Risk Behavior Within a Randomized Pilot Trial	12-15	85	2019	Journal of Pediatric Psychology	10.1016/j.ajem.2020.04.009	HMD vs. Control	Clinical Interventions	10.1093/jpepsy/jsy092	https://www.scopus.com/inward/record.uri?eid=2-s2.0-85065158783&doi=10.1093%2fjpepsy%2fjsy092&partnerID=40&md5=c087ce78847c36acb5316414bcde2f96
Haferkamp M., Dengel A.	Learning Organology in Virtual Environments: A Pilot Study for Virtual Music Education	9-10	8	2021	Proceedings of 2021 7th International Conference of the Immersive Learning Research Network, iLRN 2021	10.23919/iLRN52045.2021.9459347	Screen-based VR	Teaching & Learning	10.23919/iLRN52045.2021.9459347	https://www.scopus.com/inward/record.uri?eid=2-s2.0-85113673629&doi=10.23919%2fiLRN52045.2021.9459347&partnerID=40&md5=6ec5357e534c3c48af57986f25c6b7f7
Hainey T., Connolly T.M., Boyle E.A., Wilson A., Razak A.	A systematic literature review of games-based learning empirical evidence in primary education	.	.	2016	Computers and Education	10.2196/24967	Lit review	Review	10.1016/j.compedu.2016.09.001	https://www.scopus.com/inward/record.uri?eid=2-s2.0-84987971233&doi=10.1016%2fj.compedu.2016.09.001&partnerID=40&md5=a7dacd852055fd5c45e21605216904eb
Halabi O., El-Seoud S.A., Aljaam J.M., Alpona H., Al-Hemadi M., Al-Hassan D.	Design of immersive virtual reality system to improve communication skills in individuals with autism	9-12	.	2017	International Journal of Emerging Technologies in Learning	10.3991/ijet.v12i05.6766	CAVE	Clinical Interventions	10.3991/ijet.v12i05.6766	https://www.scopus.com/inward/record.uri?eid=2-s2.0-85020066717&doi=10.3991%2fijet.v12i05.6766&partnerID=40&md5=e2208a321c0b786aa1272f0ea478869e
Hall L., Paracha S., Mitsche N., Flint T., Stewart F., Macfarlane K., Hagan-Green G., Dixon-Todd Y.	When Will Immersive Virtual Reality Have Its Day? Challenges to IVR Adoption in the Home as Exposed in Studies with Teenagers, Parents, and Experts	13-15	91	2019	Presence: Teleoperators and Virtual Environments	10.1162/PRES_a_00347	HMD	Adoption & User Experience	10.1162/PRES_a_00347	https://www.scopus.com/inward/record.uri?eid=2-s2.0-85124153031&doi=10.1162%2fPRES_a_00347&partnerID=40&md5=3fbd84312888d84941cca8e95af33c56
Han J., Jo M., Hyun E., So H.-J.	Examining young children’s perception toward augmented reality-infused dramatic play	5-6	81	2015	Educational Technology Research and Development	10.1007/s11423-015-9374-9	Projection	Teaching & Learning	10.1007/s11423-015-9374-9	https://www.scopus.com/inward/record.uri?eid=2-s2.0-84939948308&doi=10.1007%2fs11423-015-9374-9&partnerID=40&md5=8ca770924db1fe1a9950b09569d11ad1
Han S.-H., Park J.-W., Choi S.I., Kim J.Y., Lee H., Yoo H.-J., Ryu J.-H.	Effect of Immersive Virtual Reality Education before Chest Radiography on Anxiety and Distress among Pediatric Patients: A Randomized Clinical Trial	4-8	112	2019	JAMA Pediatrics	10.1177/1043454220975702	HMD vs. Control	Clinical Interventions	10.1001/jamapediatrics.2019.3000	https://www.scopus.com/inward/record.uri?eid=2-s2.0-85072125767&doi=10.1001%2fjamapediatrics.2019.3000&partnerID=40&md5=a0daca9ae46fc2b10f0405f825defbfe
Harrington M.C.R.	Virtual dioramas transform natural history museum exhibit halls & gardens to life with immersive AR	.	.	2020	Extended Abstracts - Proceedings of the 2020 ACM Interaction Design and Children Conference, IDC 2020	10.1145/3397617.3402036	AR	Clinical Interventions	10.1145/3397617.3402036	https://www.scopus.com/inward/record.uri?eid=2-s2.0-85091986221&doi=10.1145%2f3397617.3402036&partnerID=40&md5=99b27fde8a41e48fbd6d9bc34cabd113
Hasanudin M., Arribathi A.H., Indrianto, Yuliana K., Kristiadi D.P.	Increasing Independence of Cerebral Palsy Children using Virtual Reality based on Mlearning	.	12	2021	Journal of Physics: Conference Series	10.1088/1742-6596/1764/1/012119	HMD	Teaching & Learning	10.1088/1742-6596/1764/1/012119	https://www.scopus.com/inward/record.uri?eid=2-s2.0-85102335115&doi=10.1088%2f1742-6596%2f1764%2f1%2f012119&partnerID=40&md5=efe541f6ef7fdfb8eb848d3720ff47d0
Hashimoto Y., Chaki T., Hirata N., Tokinaga Y., Yoshikawa Y., Yamakage M.	Video Glasses Reduce Preoperative Anxiety Compared With Portable Multimedia Player in Children: A Randomized Controlled Trial	4-12	58	2020	Journal of Perianesthesia Nursing	10.1186/s13063-019-3443-z	HMD vs. Control	Clinical Interventions	10.1016/j.jopan.2019.10.001	https://www.scopus.com/inward/record.uri?eid=2-s2.0-85078010915&doi=10.1016%2fj.jopan.2019.10.001&partnerID=40&md5=d835662bee300e02d98885172d474c24
Hatzigiannakoglou P.D., Okalidou A.	Development of an auditory rehabilitation tool for children with cochlear implants through a mobile-based VR and AR serious game	2-17	14	2019	International journal of online and biomedical engineering	10.3991/ijoe.v15i02.9709	HMD	Clinical Interventions	10.3991/ijoe.v15i02.9709	https://www.scopus.com/inward/record.uri?eid=2-s2.0-85063063674&doi=10.3991%2fijoe.v15i02.9709&partnerID=40&md5=a17726e2aa356e6f6f3552dbdfaad91c
Herrero J.F., Lorenzo G.	An immersive virtual reality educational intervention on people with autism spectrum disorders (ASD) for the development of communication skills and problem solving	8-15	14	2020	Education and Information Technologies	10.1007/s10639-019-10050-0	HMD	Clinical Interventions	10.1007/s10639-019-10050-0	https://www.scopus.com/inward/record.uri?eid=2-s2.0-85075458589&doi=10.1007%2fs10639-019-10050-0&partnerID=40&md5=2890b84ceb0276b224007034c6ad8695
Hidayat W.N., Ibad M.I., Sofiana M.N., Aulia M.I., Sutikno T.A., Wakhidah R.	Magic Book with Augmented Reality Technology for Introducing Rare Animal	.	.	2020	2020 3rd International Conference on Computer and Informatics Engineering, IC2IE 2020	10.1109/IC2IE50715.2020.9274590	AR	Teaching & Learning	10.1109/IC2IE50715.2020.9274590	https://www.scopus.com/inward/record.uri?eid=2-s2.0-85098980003&doi=10.1109%2fIC2IE50715.2020.9274590&partnerID=40&md5=1fbdc1006fa78b348413f667eb6e10f5
Hite R.L., Jones M.G., Childers G.M., Ennes M., Chesnutt K., Pereyra M., Cayton E.	Investigating Potential Relationships Between Adolescents’ Cognitive Development and Perceptions of Presence in 3-D, Haptic-Enabled, Virtual Reality Science Instruction	11-15	151	2019	Journal of Science Education and Technology	10.1007/s10956-018-9764-y	Screen-based VR	Teaching & Learning	10.1007/s10956-018-9764-y	https://www.scopus.com/inward/record.uri?eid=2-s2.0-85060329486&doi=10.1007%2fs10956-018-9764-y&partnerID=40&md5=9f7a339d82aecc7713d87a9a59fd5d0c
Hocking D.R., Ardalan A., Abu-Rayya H.M., Farhat H., Andoni A., Lenroot R., Kachnowski S.	Feasibility of a virtual reality-based exercise intervention and low-cost motion tracking method for estimation of motor proficiency in youth with autism spectrum disorder	10-17	10	2022	Journal of NeuroEngineering and Rehabilitation	10.1186/s12984-021-00978-1	HMD	Clinical Interventions	10.1186/s12984-021-00978-1	https://www.scopus.com/inward/record.uri?eid=2-s2.0-85122689137&doi=10.1186%2fs12984-021-00978-1&partnerID=40&md5=e0ce4f0e93c113c240fc039dae5fedb0
Hoffman H.G., Meyer W.J., Ramirez M., Roberts L., Seibel E.J., Atzori B., Sharar S.R., Patterson D.R.	Feasibility of articulated arm mounted oculus rift virtual reality goggles for adjunctive pain control during occupational therapy in pediatric burn patients	11	1	2014	Cyberpsychology, Behavior, and Social Networking	10.1089/cyber.2014.0058	HMD	Clinical Interventions	10.1089/cyber.2014.0058	https://www.scopus.com/inward/record.uri?eid=2-s2.0-84901911491&doi=10.1089%2fcyber.2014.0058&partnerID=40&md5=ac7e960007a3be0c1bf0c169978c090f
Hoffman H.G., Rodriguez R.A., Gonzalez M., Bernardy M., Peña R., Beck W., Patterson D.R., Meyer W.J., III	Immersive Virtual Reality as an Adjunctive Non-opioid Analgesic for Pre-dominantly Latin American Children With Large Severe Burn Wounds During Burn Wound Cleaning in the Intensive Care Unit: A Pilot Study	6-17	48	2019	Frontiers in Human Neuroscience	10.3389/fnhum.2019.00262	HMD	Clinical Interventions	10.3389/fnhum.2019.00262	https://www.scopus.com/inward/record.uri?eid=2-s2.0-85072732160&doi=10.3389%2ffnhum.2019.00262&partnerID=40&md5=520ad29d312356ca14dead9dd38043a5
Hong N., Kim J.-J., Kwon J.-H., Eom H., Kim E.	Effect of Distractors on Sustained Attention and Hyperactivity in Youth With Attention Deficit Hyperactivity Disorder Using a Mobile Virtual Reality School Program	9-17	40	2022	Journal of Attention Disorders	10.1177/1087054720986229	HMD	Clinical Interventions	10.1177/1087054720986229	https://www.scopus.com/inward/record.uri?eid=2-s2.0-85099374560&doi=10.1177%2f1087054720986229&partnerID=40&md5=4f9ed025a22aef737751959403a1db9b
Houldin A., Goldstand S., Gal E., Tamar Weiss P.L., Bahat Y., Weiss D., Moran A., Yigal N.	Usability of an Immersive Virtual Playground: Enjoyment, Authenticity, Effort and Cybersickness	6-10	15	2019	International Conference on Virtual Rehabilitation, ICVR	10.1109/ICVR46560.2019.8994485	HMD	Adoption & User Experience	10.1109/ICVR46560.2019.8994485	https://www.scopus.com/inward/record.uri?eid=2-s2.0-85080118661&doi=10.1109%2fICVR46560.2019.8994485&partnerID=40&md5=2a8c6aa7254e53a7e2f2bef5ff7f294d
Hoyle F.G., Dimakuta H.A., Cabonita K.B.P., Dela Pena V.A., Laviste R.P., Romana C.L.C.S., Misterio C.T.	Nervo: Augmented Reality Mobile Application for the Science Education of Central and Peripheral Nervous Systems	.	.	2019	2019 IEEE 11th International Conference on Humanoid, Nanotechnology, Information Technology, Communication and Control, Environment, and Management, HNICEM 2019	10.1109/HNICEM48295.2019.9072855	AR	Teaching & Learning	10.1109/HNICEM48295.2019.9072855	https://www.scopus.com/inward/record.uri?eid=2-s2.0-85084760086&doi=10.1109%2fHNICEM48295.2019.9072855&partnerID=40&md5=23081916d71971bf18ba7cf9dcd593d7
Hrishikesh N., Nair J.J.	Interactive learning system for the hearing impaired and the vocally challenged	.	.	2016	2016 International Conference on Advances in Computing, Communications and Informatics, ICACCI 2016	10.1109/ICACCI.2016.7732188	Screen-based VR	Teaching & Learning	10.1109/ICACCI.2016.7732188	https://www.scopus.com/inward/record.uri?eid=2-s2.0-85007370525&doi=10.1109%2fICACCI.2016.7732188&partnerID=40&md5=a77f83e08673107475689d0747ebd7fe
Hsiao P.-W., Su C.-H.	A study on the impact of steam education for sustainable development courses and its effects on student motivation and learning	7-9	303	2021	Sustainability (Switzerland)	10.3390/su13073772	HMD	Teaching & Learning	10.3390/su13073772	https://www.scopus.com/inward/record.uri?eid=2-s2.0-85103660217&doi=10.3390%2fsu13073772&partnerID=40&md5=59332b3a70d7c68b89f944ecd29cd502
Huang M., Yin L., Chen Y., Ji W.	Ti-photograph: A tele-immersive photograph system for distributed parents and children	.	.	2013	UbiComp 2013 Adjunct - Adjunct Publication of the 2013 ACM Conference on Ubiquitous Computing	10.1145/2494091.2494174	Screen-based VR	Design & Prototyping	10.1145/2494091.2494174	https://www.scopus.com/inward/record.uri?eid=2-s2.0-84885219041&doi=10.1145%2f2494091.2494174&partnerID=40&md5=93c68c132de1363617ff261f8f80e9d5
Huang X., Liu C., Wei Z., Leung X.Y.	How children experience virtual reality travel: a psycho-physiological study based on flow theory	11-13	47	2021	Journal of Hospitality and Tourism Technology	10.1108/JHTT-07-2020-0186	HMD	Adoption & User Experience	10.1108/JHTT-07-2020-0186	https://www.scopus.com/inward/record.uri?eid=2-s2.0-85117370724&doi=10.1108%2fJHTT-07-2020-0186&partnerID=40&md5=504d7dd6a431cd43dc12b5f7d6e28dc0
Huang Y.-C., Lee I.-J.	A Study on the Development of a Mixed Reality System Applied to the Practice of Socially Interactive Behaviors of Children with Autism Spectrum Disorder	7-9	.	2019	Lecture Notes in Computer Science (including subseries Lecture Notes in Artificial Intelligence and Lecture Notes in Bioinformatics)	10.1007/978-3-030-21565-1_19	HMD	Clinical Interventions	10.1007/978-3-030-21565-1_19	https://www.scopus.com/inward/record.uri?eid=2-s2.0-85069710408&doi=10.1007%2f978-3-030-21565-1_19&partnerID=40&md5=ac2fd64525b0ac6983d4274dcc5095ef
Huh Y., Duarte G.T., El Zarki M.	MineBike: Exergaming with minecraft	.	.	2018	2018 IEEE 20th International Conference on e-Health Networking, Applications and Services, Healthcom 2018	10.1109/HealthCom.2018.8531102	CAVE	Design & Prototyping	10.1109/HealthCom.2018.8531102	https://www.scopus.com/inward/record.uri?eid=2-s2.0-85058308757&doi=10.1109%2fHealthCom.2018.8531102&partnerID=40&md5=30a92ac9f65e091f96e8df6385669dbd
Hundert A.S., Birnie K.A., Abla O., Positano K., Cassiani C., Lloyd S., Tiessen P.H., Lalloo C., Jibb L.A., Stinson J.	A Pilot Randomized Controlled Trial of Virtual Reality Distraction to Reduce Procedural Pain during Subcutaneous Port Access in Children with Cancer	8-18	20	2021	Clinical Journal of Pain	10.1016/j.ejon.2020.101886	HMD vs. Control	Clinical Interventions	10.1097/AJP.0000000000001017	https://www.scopus.com/inward/record.uri?eid=2-s2.0-85122834995&doi=10.1097%2fAJP.0000000000001017&partnerID=40&md5=a818836cb4bafcce106ada0a9cd0d399
İnangil D., Şendir M., Büyükyılmaz F.	Efficacy of Cartoon Viewing Devices During Phlebotomy in Children: A Randomized Controlled Trial	8-10	120	2020	Journal of Perianesthesia Nursing	10.1111/jan.14607	HMD vs. Control	Clinical Interventions	10.1016/j.jopan.2020.01.008	https://www.scopus.com/inward/record.uri?eid=2-s2.0-85083877146&doi=10.1016%2fj.jopan.2020.01.008&partnerID=40&md5=2f89ea6b72171604e3bdd975e90cc109
Ip H.H.S., Wong S.W.L., Chan D.F.Y., Byrne J., Li C., Yuan V.S.N., Lau K.S.Y., Wong J.Y.W.	Enhance emotional and social adaptation skills for children with autism spectrum disorder: A virtual reality enabled approach	6-12	94	2018	Computers and Education	10.1016/j.compedu.2017.09.010	CAVE	Clinical Interventions	10.1016/j.compedu.2017.09.010	https://www.scopus.com/inward/record.uri?eid=2-s2.0-85034031316&doi=10.1016%2fj.compedu.2017.09.010&partnerID=40&md5=5461287673669e8bfbf4e12a366653f0
Ip H.H.S., Wong S.W.L., Chan D.F.Y., Byrne J., Li C., Yuan V.S.N., Lau K.S.Y., Wong J.Y.W.	Virtual reality enabled training for social adaptation in inclusive education settings for school-aged children with autism spectrum disorder (ASD)	6-11	53	2016	Lecture Notes in Computer Science (including subseries Lecture Notes in Artificial Intelligence and Lecture Notes in Bioinformatics)	10.1007/978-3-319-41165-1_9	CAVE	Clinical Interventions	10.1007/978-3-319-41165-1_9	https://www.scopus.com/inward/record.uri?eid=2-s2.0-84979032187&doi=10.1007%2f978-3-319-41165-1_9&partnerID=40&md5=fc4d6735542b131ce0a2016389b66967
Isabwe G.M.N., Moxnes M., Ristesund M., Woodgate D.	Children’s interactions within a virtual reality environment for learning chemistry	14-16	.	2018	Advances in Intelligent Systems and Computing	10.1007/978-3-319-60018-5_22	HMD	Teaching & Learning	10.1007/978-3-319-60018-5_22	https://www.scopus.com/inward/record.uri?eid=2-s2.0-85022223485&doi=10.1007%2f978-3-319-60018-5_22&partnerID=40&md5=63dc616bb3a40903446b2b4220c719ab
Jacobson A., Seo J.H.	PulmonaReality: Transforming pediatric pulmonary function experience using virtual reality	.	.	2016	SIGGRAPH 2016 - ACM SIGGRAPH 2016 Posters	10.1145/2945078.2945164	R&D	Design & Prototyping	10.1145/2945078.2945164	https://www.scopus.com/inward/record.uri?eid=2-s2.0-84985920116&doi=10.1145%2f2945078.2945164&partnerID=40&md5=df5a0b18a28b18f06424afd31cb18760
Jang S., Choi J., Oh J., Yeom J., Hong N., Lee N., Kwon J.H., Hong J., Kim J.-J., Kim E.	Use of Virtual Reality Working Memory Task and Functional Near-Infrared Spectroscopy to Assess Brain Hemodynamic Responses to Methylphenidate in ADHD Children	7-16	45	2021	Frontiers in Psychiatry	10.3389/fpsyt.2020.564618	Screen-based VR	Clinical Interventions	10.3389/fpsyt.2020.564618	https://www.scopus.com/inward/record.uri?eid=2-s2.0-85100552053&doi=10.3389%2ffpsyt.2020.564618&partnerID=40&md5=857de6af63b6701b4f782f957e304bbd
Jialiang H., Haiyan Z., Huiying Z.	Research on the auxiliary treatment system of childhood autism based on virtual reality	6-8	12	2021	Journal of Decision Systems	10.1080/12460125.2021.2003512	HMD	Clinical Interventions	10.1080/12460125.2021.2003512	https://www.scopus.com/inward/record.uri?eid=2-s2.0-85121709657&doi=10.1080%2f12460125.2021.2003512&partnerID=40&md5=51c12c91987f67747f9465df5eb89b42
Jin Q., Liu Y., Yuan Y., Yarosh L., Rosenberg E.S.	VWorld: An immersive VR system for learning programming	.	.	2020	Extended Abstracts - Proceedings of the 2020 ACM Interaction Design and Children Conference, IDC 2020	10.1145/3397617.3397843	R&D	Teaching & Learning	10.1145/3397617.3397843	https://www.scopus.com/inward/record.uri?eid=2-s2.0-85092037500&doi=10.1145%2f3397617.3397843&partnerID=40&md5=4ecef6ab2a16541ec52ebc19e1cceb7e
Johnson Andrew, Moher Thomas, Ohlsson Stellan, Gillingham Mark	Round earth project: deep learning in a collaborative virtual world	8-9	34	1999	Proceedings - Virtual Reality Annual International Symposium		CAVE	Teaching & Learning		https://www.scopus.com/inward/record.uri?eid=2-s2.0-0032633368&partnerID=40&md5=85fc795a88858b1073fd153688df60d7
Johnson Andrew, Roussos Maria, Leigh Jason, Vasilakis Christina, Barnes Craig, Moher Thomas	NICE project: Learning together in a virtual world	6-10	52	1998	Proceedings - Virtual Reality Annual International Symposium		CAVE	Teaching & Learning		https://www.scopus.com/inward/record.uri?eid=2-s2.0-0031651193&partnerID=40&md5=865b78ee2320abfd9d0a6e3e79909b9c
Johnston D., Egermann H., Kearney G.	Measuring the behavioral response to spatial audio within a multi-modal virtual reality environment in children with autism spectrum disorder	9-19	29	2019	Applied Sciences (Switzerland)	10.3390/app9153152	CAVE	Clinical Interventions	10.3390/app9153152	https://www.scopus.com/inward/record.uri?eid=2-s2.0-85070682146&doi=10.3390%2fapp9153152&partnerID=40&md5=25dc60f327d9cd0b68d05315004fa8d6
Jones M., Bench N., Ferons S.	Vocabulary acquisition for deaf readers using augmented technology	.	.	2014	2014 2nd Workshop on Virtual and Augmented Assistive Technology, VAAT 2014; Co-located with the 2014 Virtual Reality Conference - Proceedings	10.1109/VAAT.2014.6799461	AR	Clinical Interventions	10.1109/VAAT.2014.6799461	https://www.scopus.com/inward/record.uri?eid=2-s2.0-84900035634&doi=10.1109%2fVAAT.2014.6799461&partnerID=40&md5=1990cf6d0c0aca36ccac862c0162fcde
Jost P., Cobb S., Hämmerle I.	Reality-based interaction affecting mental workload in virtual reality mental arithmetic training	12-14	60	2020	Behaviour and Information Technology	10.1080/0144929X.2019.1641228	HMD	Teaching & Learning	10.1080/0144929X.2019.1641228	https://www.scopus.com/inward/record.uri?eid=2-s2.0-85070479878&doi=10.1080%2f0144929X.2019.1641228&partnerID=40&md5=d54ff257ad231b844da8b99116a7af26
Juan C., Canu R., Giménez M.	Augmented Reality interactive storytelling systems using tangible cubes for edutainment	6-8	44	2008	Proceedings - The 8th IEEE International Conference on Advanced Learning Technologies, ICALT 2008	10.1109/ICALT.2008.122	HMD	Design & Prototyping	10.1109/ICALT.2008.122	https://www.scopus.com/inward/record.uri?eid=2-s2.0-51849126957&doi=10.1109%2fICALT.2008.122&partnerID=40&md5=d8d4584d5637107732bf13ee68dd9fca
Junaidi A.R., Alamsyah Y., Hidayah O., Mulyawati N.W.	Development of Virtual Reality Content to Improve Social Skills in Children with Low Function Autism	13-18	7	2020	Proceedings - 2020 6th International Conference on Education and Technology, ICET 2020	10.1109/ICET51153.2020.9276607	HMD	Clinical Interventions	10.1109/ICET51153.2020.9276607	https://www.scopus.com/inward/record.uri?eid=2-s2.0-85099044249&doi=10.1109%2fICET51153.2020.9276607&partnerID=40&md5=6e327fe5ecf97e456934976584363478
Junaidi A.R., Dewantoro D.A., Yuwono J., Irvan M., Alamsyah Y., Mulyawati N.W.	The acceptance level of low functioning autism while using virtual reality head-mounted display	15-21	12	2021	Proceedings - 2021 7th International Conference on Education and Technology, ICET 2021	10.1109/ICET53279.2021.9575117	HMD	Clinical Interventions	10.1109/ICET53279.2021.9575117	https://www.scopus.com/inward/record.uri?eid=2-s2.0-85118981688&doi=10.1109%2fICET53279.2021.9575117&partnerID=40&md5=e1dc221dae3ac1e7b44a2d238162ffd9
Jung M.J., Libaw J.S., Ma K., Whitlock E.L., Feiner J.R., Sinskey J.L.	Pediatric Distraction on Induction of Anesthesia with Virtual Reality and Perioperative Anxiolysis: A Randomized Controlled Trial	5-12	72	2021	Anesthesia and Analgesia	10.1016/j.burns.2021.04.031	HMD vs. Control	Clinical Interventions	10.1213/ANE.0000000000005004	https://www.scopus.com/inward/record.uri?eid=2-s2.0-85102153064&doi=10.1213%2fANE.0000000000005004&partnerID=40&md5=f87596fd8824d4a415d0335aab584a3d
Jyoti V., Gupta S., Lahiri U.	Understanding the Role of Objects in Joint Attention Task Framework for Children with Autism	5-11	37	2021	IEEE Transactions on Cognitive and Developmental Systems	10.1109/TCDS.2020.2983333	Screen-based VR	Clinical Interventions	10.1109/TCDS.2020.2983333	https://www.scopus.com/inward/record.uri?eid=2-s2.0-85114785997&doi=10.1109%2fTCDS.2020.2983333&partnerID=40&md5=ca8720dfb564d4e47379b308a8f6a1b4
Karatagi A., Babu Peter R., Bharamagoudra M.R., Modi Y., Niharika P., Geetha Sai C.	Modern Way of Learning Using Augmented Reality (AR)	.	.	2021	IEEE Region 10 Humanitarian Technology Conference, R10-HTC	10.1109/R10-HTC53172.2021.9641639	AR	Teaching & Learning	10.1109/R10-HTC53172.2021.9641639	https://www.scopus.com/inward/record.uri?eid=2-s2.0-85123824449&doi=10.1109%2fR10-HTC53172.2021.9641639&partnerID=40&md5=7369af5c3b779418b530d74b6b41279a
Karkar A., Salahuddin T., Almaadeed N., Aljaam J.M., Halabi O.	A Virtual Reality Nutrition Awareness Learning System for Children	7-9	29	2019	2018 IEEE Conference on e-Learning, e-Management and e-Services, IC3e 2018	10.1007/s10639-008-9068-6	HMD vs. Control	Clinical Interventions	10.1109/IC3e.2018.8632634	https://www.scopus.com/inward/record.uri?eid=2-s2.0-85062860318&doi=10.1109%2fIC3e.2018.8632634&partnerID=40&md5=3367623801280281b8e660413134fd2b
Kavitha V., Mohan A., Darshan Prabhu S.	Immersive learning aid for children with Autism(ASD) using object recognition	6-10	.	2021	2021 3rd International Conference on Signal Processing and Communication, ICPSC 2021	10.1109/ICSPC51351.2021.9451646	AR	Clinical Interventions	10.1109/ICSPC51351.2021.9451646	https://www.scopus.com/inward/record.uri?eid=2-s2.0-85112822436&doi=10.1109%2fICSPC51351.2021.9451646&partnerID=40&md5=a41ae320a714e0f896f6f78c707565bd
Keller T., Glauser P., Ebert N., Brucker-Kley E.	Virtual reality at secondary school – First results	.	.	2018	Proceedings of the 15th International Conference on Cognition and Exploratory Learning in the Digital Age, CELDA 2018		HMD	Teaching & Learning		https://www.scopus.com/inward/record.uri?eid=2-s2.0-85060312819&partnerID=40&md5=26ddd1703aa8a22e3b401a71dba76ebf
Keller T., Hebeisen A., Brucker-Kley E.	Integration of children with special needs in mathematics through virtual reality	13-16	20	2018	Proceedings of the 15th International Conference on Cognition and Exploratory Learning in the Digital Age, CELDA 2018		HMD	Teaching & Learning		https://www.scopus.com/inward/record.uri?eid=2-s2.0-85060291344&partnerID=40&md5=358fae0571a854a6a6dcf7adb84cf152
Keshav N.U., Salisbury J.P., Vahabzadeh A., Sahin N.T.	Social communication coaching smartglasses: Well tolerated in a diverse sample of children and adults with autism	4-21	21	2017	JMIR mHealth and uHealth	10.2196/mhealth.8534	AR	Clinical Interventions	10.2196/mhealth.8534	https://www.scopus.com/inward/record.uri?eid=2-s2.0-85041069760&doi=10.2196%2fmhealth.8534&partnerID=40&md5=45c923dcae39a04a3dafc2f328b671f5
Ketelhut D.J., Nelson B.	The role of immersive virtual environments in raising science self-efficacy	.	.	2018	Proceedings of the European Conference on Games-based Learning		Screen-based VR	Teaching & Learning		https://www.scopus.com/inward/record.uri?eid=2-s2.0-85058941435&partnerID=40&md5=af85d05bfcf8775fdde3fd1ed376f877
Ketelhut D.J., Nelson B., Schifter C., Kim Y.	Improving science assessments by situating them in a virtual environment	12-13	20	2013	Education Sciences	10.3390/educsci3020172	Screen-based VR	Teaching & Learning	10.3390/educsci3020172	https://www.scopus.com/inward/record.uri?eid=2-s2.0-84925038556&doi=10.3390%2feducsci3020172&partnerID=40&md5=4f7f99f55d3a80525ee5668f75623abb
Khan N., Muhammad K., Hussain T., Nasir M., Munsif M., Imran A.S., Sajjad M.	An adaptive game-based learning strategy for children road safety education and practice in virtual space	8-15	10	2021	Sensors	10.1177/1043454220917859	HMD vs. Control	Clinical Interventions	10.3390/s21113661	https://www.scopus.com/inward/record.uri?eid=2-s2.0-85106416540&doi=10.3390%2fs21113661&partnerID=40&md5=3870b07421c0c20f1573e698fc2d0006
Kim S., Ryu J., Choi Y., Kang Y., Li H., Kim K.	Eye-contact game using mixed reality for the treatment of children with attention deficit hyperactivity disorder	8-10	18	2020	IEEE Access	10.1109/ACCESS.2020.2977688	AR	Clinical Interventions	10.1109/ACCESS.2020.2977688	https://www.scopus.com/inward/record.uri?eid=2-s2.0-85082021010&doi=10.1109%2fACCESS.2020.2977688&partnerID=40&md5=26145ae0e41778e7109ff3a0ce192948
Koirala A., Yu Z., Schiltz H., Van Hecke A., Armstrong B., Zheng Z.	A Preliminary Exploration of Virtual Reality-Based Visual and Touch Sensory Processing Assessment for Adolescents with Autism Spectrum Disorder	11-17	24	2021	IEEE Transactions on Neural Systems and Rehabilitation Engineering	10.1109/TNSRE.2021.3064148	Screen-based VR	Clinical Interventions	10.1109/TNSRE.2021.3064148	https://www.scopus.com/inward/record.uri?eid=2-s2.0-85102625234&doi=10.1109%2fTNSRE.2021.3064148&partnerID=40&md5=5d1631218725969abce06f8a5e7ddf6f
Kouhbanani S.S., Khosrorad R., Zarenezhad S., Arabi S.M.	Comparing the effect of risperidone, virtual reality and risperidone on social skills, and behavioral problems in children with autism: A follow-up randomized clinical trial	6-12	43	2021	Archives of Iranian Medicine	10.1007/s10802-021-00879-w	HMD vs. Control	Clinical Interventions	10.34172/aim.2021.76	https://www.scopus.com/inward/record.uri?eid=2-s2.0-85114107563&doi=10.34172%2faim.2021.76&partnerID=40&md5=c5a1ab8f8269219b6e45686b937acda9
Krösl K., Schuster L., Felnhofer A., Rinnerthaler A., Kothgassner O.D., Kafka J.X., Wimmer M.	The virtual schoolyard attention :Training in virtual reality for children with attentional disorders	15-18	6	2018	ACM SIGGRAPH 2018 Posters, SIGGRAPH 2018	10.1145/3230744.3230817	HMD	Clinical Interventions	10.1145/3230744.3230817	https://www.scopus.com/inward/record.uri?eid=2-s2.0-85054809646&doi=10.1145%2f3230744.3230817&partnerID=40&md5=e73ad1dfbe7c4ac38c0f61b8ba889595
Kucher N., Larson J.M., Fischer G., Mertaugh M., Peterson L., Gershan L.A.	3-Dimensional nature-based therapeutics in pediatric patients with total pancreatectomy and islet auto-transplant	8-18	6	2020	Complementary Therapies in Medicine	10.1016/j.ctim.2019.102249	HMD	Clinical Interventions	10.1016/j.ctim.2019.102249	https://www.scopus.com/inward/record.uri?eid=2-s2.0-85075535581&doi=10.1016%2fj.ctim.2019.102249&partnerID=40&md5=80e18c86a1a1106e35fff2c11a7ab876
Kumari S., Bahuguna R., Garg N., Yeluri R.	Immersive and Non-Immersive Virtual Reality Distraction on Pain Perception to Intraoral Injections	6-12	200	2021	The Journal of clinical pediatric dentistry	10.1111/jocn.15088	HMD vs. Control	Clinical Interventions	10.17796/1053-4625-45.6.5	https://www.scopus.com/inward/record.uri?eid=2-s2.0-85123270151&doi=10.17796%2f1053-4625-45.6.5&partnerID=40&md5=8bc76080bf0d1eced74366618f9ba352
Kurniawati A., Abdullah F.F., Agustiono W., Warninda S.S., Kusumaningsih A.	Introduction Virtual Reality for Learning Media in Schools in Indonesia	.	10	2020	Journal of Physics: Conference Series	10.1088/1742-6596/1569/2/022065	HMD	Clinical Interventions	10.1088/1742-6596/1569/2/022065	https://www.scopus.com/inward/record.uri?eid=2-s2.0-85091789577&doi=10.1088%2f1742-6596%2f1569%2f2%2f022065&partnerID=40&md5=c42a0577d68ee4559cf57eb92bf135b2
Kwon J.H., Hong N., Kim K., Heo J., Kim J.-J., Kim E.	Feasibility of a Virtual Reality Program in Managing Test Anxiety: A Pilot Study	9-16	22	2020	Cyberpsychology, Behavior, and Social Networking	10.1089/cyber.2019.0651	HMD	Clinical Interventions	10.1089/cyber.2019.0651	https://www.scopus.com/inward/record.uri?eid=2-s2.0-85092802645&doi=10.1089%2fcyber.2019.0651&partnerID=40&md5=17274b3faac0caadd90a5512a7ac3f70
Lai B., Davis D., Narasaki-Jara M., Hopson B., Powell D., Gowey M., Rocque B.G., Rimmer J.H.	Feasibility of a commercially available virtual reality system to achieve exercise guidelines in youth with spina bifida: Mixed methods case study	12-13	2	2020	JMIR Serious Games	10.2196/20667	HMD	Clinical Interventions	10.2196/20667	https://www.scopus.com/inward/record.uri?eid=2-s2.0-85097513203&doi=10.2196%2f20667&partnerID=40&md5=fbd45e590b15d9785718271288684600
Laine T.H., Suk H.J.	Designing mobile augmented reality exergames	11-12	29	2016	Games and Culture	10.1177/1555412015572006	Screen-based VR	Design & Prototyping	10.1177/1555412015572006	https://www.scopus.com/inward/record.uri?eid=2-s2.0-84974817898&doi=10.1177%2f1555412015572006&partnerID=40&md5=363222863033331b3a5185991972319a
Lakshmiprabha N.S., Santos A., Mladenov D., Beltramello O.	An augmented and virtual reality system for training autistic children	.	.	2014	ISMAR 2014 - IEEE International Symposium on Mixed and Augmented Reality - Science and Technology 2014, Proceedings	10.1109/ISMAR.2014.6948448	CAVE	Clinical Interventions	10.1109/ISMAR.2014.6948448	https://www.scopus.com/inward/record.uri?eid=2-s2.0-84945162372&doi=10.1109%2fISMAR.2014.6948448&partnerID=40&md5=b77fb11c934cd2bbf1d48942478af328
Lauer L., Altmeyer K., Malone S., Barz M., Brünken R., Sonntag D., Peschel M.	Investigating the usability of a head-mounted display augmented reality device in elementary school children	7-12	47	2021	Sensors	10.3390/s21196623	AR	Adoption & User Experience	10.3390/s21196623	https://www.scopus.com/inward/record.uri?eid=2-s2.0-85116762054&doi=10.3390%2fs21196623&partnerID=40&md5=f609ee7bb0e178a515b4503879c9e006
Lauwens Y., Rafaatpoor F., Corbeel K., Broekmans S., Toelen J., Allegaert K.	Immersive virtual reality as analgesia during dressing changes of hospitalized children and adolescents with burns: A systematic review with meta-analysis	.	.	2020	Children	10.1177/1559827618756588	Lit review	Review	10.3390/children7110194	https://www.scopus.com/inward/record.uri?eid=2-s2.0-85115163060&doi=10.3390%2fchildren7110194&partnerID=40&md5=e668c800625a505c87cc45248d1de6d3
Le May S., Hupin M., Khadra C., Ballard A., Paquin D., Beaudin M., Bouchard S., Cotes-Turpin C., Noel M., Guingo E., Hoffman H.G., Déry J., Hung N., Perreault I.	Decreasing Pain and Fear in Medical Procedures with a Pediatric Population (DREAM): A Pilot Randomized Within-Subject Trial	7-17	20	2021	Pain Management Nursing	10.1001/jamapediatrics.2019.3000	HMD vs. Control	Clinical Interventions	10.1016/j.pmn.2020.10.002	https://www.scopus.com/inward/record.uri?eid=2-s2.0-85099693183&doi=10.1016%2fj.pmn.2020.10.002&partnerID=40&md5=c38c703c97bc57170b92dca7eebf39b8
Le May S., Tsimicalis A., Noel M., Rainville P., Khadra C., Ballard A., Guingo E., Cotes-Turpin C., Addab S., Chougui K., Francoeur M., Hung N., Bernstein M., Bouchard S., Parent S., Hupin Debeurme M.	Immersive virtual reality vs. non-immersive distraction for pain management of children during bone pins and sutures removal: A randomized clinical trial protocol [沉浸式虚拟现实与非沉浸式分心治疗儿童骨钉和缝合线疼痛的比较:随机临床试验方案]	7-17	94	2021	Journal of Advanced Nursing	10.1016/j.jaapos.2021.03.008	HMD vs. Control	Clinical Interventions	10.1111/jan.14607	https://www.scopus.com/inward/record.uri?eid=2-s2.0-85093928841&doi=10.1111%2fjan.14607&partnerID=40&md5=57256b68253aa1c6288a603f795aceb4
Lee H.N., Bae W., Park J.W., Jung J.J., Hwang S., Kim D.K., Kwak Y.H.	Virtual reality environment using a dome screen for procedural pain in young children during intravenous placement: A pilot randomized controlled trial	2-6	19	2021	PLoS ONE	10.1371/journal.pone.0256489	Screen-based VR	Clinical Interventions	10.1371/journal.pone.0256489	https://www.scopus.com/inward/record.uri?eid=2-s2.0-85114330733&doi=10.1371%2fjournal.pone.0256489&partnerID=40&md5=dc87c7ed6f55b2c9ae706a2ac47ddcbb
Lei X., Zhang A., Wang B., Rau P.-L.P.	Can virtual reality help children learn mathematics better? The application of vr headset in children’s discipline education	.	10	2018	Lecture Notes in Computer Science (including subseries Lecture Notes in Artificial Intelligence and Lecture Notes in Bioinformatics)	10.1007/978-3-319-92252-2_5	HMD	Teaching & Learning	10.1007/978-3-319-92252-2_5	https://www.scopus.com/inward/record.uri?eid=2-s2.0-85050691020&doi=10.1007%2f978-3-319-92252-2_5&partnerID=40&md5=8ab80d2175c44a3f4e5492849f677fe6
Li C., Ip H.H.S., Ma P.-K.	Experiential learning for children with autism spectrum disorder using virtual reality headsets: A preliminary report	8-10	3	2021	International Journal of Innovation and Learning	10.1504/IJIL.2021.118194	HMD	Teaching & Learning	10.1504/IJIL.2021.118194	https://www.scopus.com/inward/record.uri?eid=2-s2.0-85117621069&doi=10.1504%2fIJIL.2021.118194&partnerID=40&md5=5951bd9d558e77b9a0e0477cbd972166
Li C., Ip H.H.S., Ma P.K.	A design framework of virtual reality enabled experiential learning for children with autism spectrum disorder	8-10	3	2019	Lecture Notes in Computer Science (including subseries Lecture Notes in Artificial Intelligence and Lecture Notes in Bioinformatics)	10.1007/978-3-030-21562-0_8	HMD	Adoption & User Experience	10.1007/978-3-030-21562-0_8	https://www.scopus.com/inward/record.uri?eid=2-s2.0-85068151309&doi=10.1007%2f978-3-030-21562-0_8&partnerID=40&md5=4c9a349bde490e3e527d153055f95412
Li N., Zhang X., Wang L., Zhou S., Zhao Y., Xu H.	The Research and Realization of VR for the School-based Textbooks of school for the Mentally Retarded	.	.	2020	Proceedings - 2020 International Conference on Virtual Reality and Visualization, ICVRV 2020	10.1109/ICVRV51359.2020.00056	HMD	Teaching & Learning	10.1109/ICVRV51359.2020.00056	https://www.scopus.com/inward/record.uri?eid=2-s2.0-85111447818&doi=10.1109%2fICVRV51359.2020.00056&partnerID=40&md5=801ae39df08a38cba5520c024362912e
Liang H., Chang J., Deng S., Chen C., Tong R., Zhang J.J.	Exploitation of multiplayer interaction and development of virtual puppetry storytelling using gesture control and stereoscopic devices	5-7	4	2017	Computer Animation and Virtual Worlds	10.1109/VSMM.2017.8346298	HMD vs. Control	Design & Prototyping	10.1002/cav.1727	https://www.scopus.com/inward/record.uri?eid=2-s2.0-84981722755&doi=10.1002%2fcav.1727&partnerID=40&md5=ad8067e4290c606a65a9ab2619b40b7f
Liang H., Chang J., Kazmi I.K., Zhang J.J., Jiao P.	Hand gesture-based interactive puppetry system to assist storytelling for children	5-8	4	2017	Visual Computer	10.1007/s00371-016-1272-6	Screen-based VR	Teaching & Learning	10.1007/s00371-016-1272-6	https://www.scopus.com/inward/record.uri?eid=2-s2.0-84973664255&doi=10.1007%2fs00371-016-1272-6&partnerID=40&md5=f3d98428f84737b3da33dbb404e912f9
Lindgren R., Moshell J.M.	Supporting children's learning with body-based metaphors in a mixed reality environment	10-13	62	2011	Proceedings of IDC 2011 - 10th International Conference on Interaction Design and Children	10.3389/fpsyt.2020.00669	HMD vs. Control	Adoption & User Experience	10.1145/1999030.1999055	https://www.scopus.com/inward/record.uri?eid=2-s2.0-79960226691&doi=10.1145%2f1999030.1999055&partnerID=40&md5=6e93be7197668cb1f082a84b0f1f44a3
Liszio S., Basu O., Masuch M.	A Universe Inside the MRI Scanner: An In-Bore Virtual Reality Game for Children to Reduce Anxiety and Stress	5-15	35	2020	CHI PLAY 2020 - Proceedings of the Annual Symposium on Computer-Human Interaction in Play	10.1145/3410404.3414263	HMD	Clinical Interventions	10.1145/3410404.3414263	https://www.scopus.com/inward/record.uri?eid=2-s2.0-85097513050&doi=10.1145%2f3410404.3414263&partnerID=40&md5=ff02cb9e646bd30d0645b31cf925718d
Liszio S., Graf L., Basu O., Masuch M.	Pengunaut trainer: A playful VR app to prepare children for MRI examinations: In-depth game design analysis	5-11	29	2020	Proceedings of the Interaction Design and Children Conference, IDC 2020	10.1145/3392063.3394432	HMD	Clinical Interventions	10.1145/3392063.3394432	https://www.scopus.com/inward/record.uri?eid=2-s2.0-85087400035&doi=10.1145%2f3392063.3394432&partnerID=40&md5=6262abb0c9d2c17c7db2b381defba61f
Liu K.Y., Ninan S.J., Laitman B.M., Goldrich D.Y., Iloreta A.M., Londino A.V., III	Virtual Reality as Distraction Analgesia and Anxiolysis for Pediatric Otolaryngology Procedures	7-17	53	2021	Laryngoscope	10.1002/lary.29148	HMD	Clinical Interventions	10.1002/lary.29148	https://www.scopus.com/inward/record.uri?eid=2-s2.0-85092080964&doi=10.1002%2flary.29148&partnerID=40&md5=849e02277637c7b5640e01b89da8bc20
Liu S., Xi Y., Wang H.	The utility of the virtual reality in autistic disorder treatment	5-7	4	2018	Lecture Notes in Computer Science (including subseries Lecture Notes in Artificial Intelligence and Lecture Notes in Bioinformatics)	10.1007/978-3-319-92049-8_40	HMD	Clinical Interventions	10.1007/978-3-319-92049-8_40	https://www.scopus.com/inward/record.uri?eid=2-s2.0-85050620196&doi=10.1007%2f978-3-319-92049-8_40&partnerID=40&md5=f60f0f8e22bf1eb9028b9a5dda92b9c9
Lopes J.B.P., Miziara I.M., Kahani D., Parreira R.B., de Almeida Carvalho Duarte N., Lazzari R.D., Santos L.V., de Mello Monteiro C.B., da Silva Cardoso D.C., de Oliveira Hassel Mendes J., dos Santos Alves V.L., Silva I.O., Oliveira L.V., Conway B.A., Galli M., Cimolin V., Oliveira C.S.	Brain activity and upper limb movement analysis in children with Down syndrome undergoing transcranial direct current stimulation combined with virtual reality training: study protocol for a randomized controlled trial	6-12	.	2022	Trials	10.1186/s13063-022-06014-4	Screen-based VR	Clinical Interventions	10.1186/s13063-022-06014-4	https://www.scopus.com/inward/record.uri?eid=2-s2.0-85124043863&doi=10.1186%2fs13063-022-06014-4&partnerID=40&md5=d3fb0cc1a71258887ed7f480eff002ed
Lorenzo G., Lledó A., Pomares J., Roig R.	Design and application of an immersive virtual reality system to enhance emotional skills for children with autism spectrum disorders	7-12	40	2016	Computers and Education	10.1016/j.compedu.2016.03.018	Screen-based VR	Clinical Interventions	10.1016/j.compedu.2016.03.018	https://www.scopus.com/inward/record.uri?eid=2-s2.0-84963705830&doi=10.1016%2fj.compedu.2016.03.018&partnerID=40&md5=acbc7ed91bcec4a6ff208f72cf0f35c0
Lorusso M.L., Travellini S., Giorgetti M., Negrini P., Reni G., Biffi E.	Semi-immersive virtual reality as a tool to improve cognitive and social abilities in preschool children	4-5	25	2020	Applied Sciences (Switzerland)	10.3390/APP10082948	CAVE	Adoption & User Experience	10.3390/APP10082948	https://www.scopus.com/inward/record.uri?eid=2-s2.0-85084674966&doi=10.3390%2fAPP10082948&partnerID=40&md5=3806b24ad291e973792796e1bb142d82
Lu Y., Huang T., Liu J., Gong J.	Design of Children’s Entertainment and Education Products Based on AR Technology	4-7	.	2021	Lecture Notes in Computer Science (including subseries Lecture Notes in Artificial Intelligence and Lecture Notes in Bioinformatics)	10.1007/978-3-030-77943-6_19	Screen-based VR	Teaching & Learning	10.1007/978-3-030-77943-6_19	https://www.scopus.com/inward/record.uri?eid=2-s2.0-85112040466&doi=10.1007%2f978-3-030-77943-6_19&partnerID=40&md5=73642d089a7accd335dd06e861e974ad
Luigini A., Basso A.	Heritage Education for Primary Age Through an Immersive Serious Game	.	.	2021	Springer Tracts in Civil Engineering	10.1007/978-3-030-49278-6_10	HMD	Teaching & Learning	10.1007/978-3-030-49278-6_10	https://www.scopus.com/inward/record.uri?eid=2-s2.0-85088463809&doi=10.1007%2f978-3-030-49278-6_10&partnerID=40&md5=ab0331ee73970ddc70b122159399a884
Luigini A., Parricchi M., Basso A., Basso D.	Immersive and participatory serious games for heritage education, applied to the cultural heritage of South Tyrol.	7-10	36	2019	Interaction Design and Architecture(s)		HMD	Teaching & Learning		https://www.scopus.com/inward/record.uri?eid=2-s2.0-85101135210&partnerID=40&md5=7d0615e5e211c1f7a4c5af855f15a643
Luna-Oliva L., Ortiz-Gutiérrez R.M., Cano-De La Cuerda R., Piédrola R.M., Alguacil-Diego I.M., Sánchez-Camarero C., Martínez Culebras M.D.C.	Kinect Xbox 360 as a therapeutic modality for children with cerebral palsy in a school environment: A preliminary study	8	11	2013	NeuroRehabilitation	10.3233/NRE-131001	Screen-based VR	Clinical Interventions	10.3233/NRE-131001	https://www.scopus.com/inward/record.uri?eid=2-s2.0-84892778561&doi=10.3233%2fNRE-131001&partnerID=40&md5=5b9df0a3a83257ffd61a54aa023f923c
Mahmud A.A., Mubin O., Shahid S., Martens J.B.	Designing social games for children and older adults: Two related case studies	7-11	8	2010	Entertainment Computing	10.1016/j.entcom.2010.09.001	Projection	Design & Prototyping	10.1016/j.entcom.2010.09.001	https://www.scopus.com/inward/record.uri?eid=2-s2.0-78649487036&doi=10.1016%2fj.entcom.2010.09.001&partnerID=40&md5=14d5a189477ad6cea97f1d8ec8393d76
Mahrer N.E., Gold J.I.	The use of virtual reality for pain control: A review	.	.	2009	Current Pain and Headache Reports	10.1016/S2352-4642(20)30240-6	Lit review	Review	10.1007/s11916-009-0019-8	https://www.scopus.com/inward/record.uri?eid=2-s2.0-63249114314&doi=10.1007%2fs11916-009-0019-8&partnerID=40&md5=ea0f53465555cc1b02b83b8f0f5fdf9f
Maine F.	The bothersome crow people and the silent princess: exploring the orientations of children as they play a digital narrative game	11	8	2017	Literacy	10.1111/lit.12117	Screen-based VR	Adoption & User Experience	10.1111/lit.12117	https://www.scopus.com/inward/record.uri?eid=2-s2.0-85019675350&doi=10.1111%2flit.12117&partnerID=40&md5=d81431b40bf508e64bb3441f58525f2c
Maldonado H., Picard A.	The Funki Buniz Playground: Facilitating multi-cultural affective collaborative play	.	.	1999	Conference on Human Factors in Computing Systems - Proceedings	10.1145/632716.632914	Screen-based VR	Design & Prototyping	10.1145/632716.632914	https://www.scopus.com/inward/record.uri?eid=2-s2.0-84869436739&doi=10.1145%2f632716.632914&partnerID=40&md5=7330f4d9a7c4bc7f7370da816aecabf7
Malihi M., Nguyen J., Cardy R.E., Eldon S., Petta C., Kushki A.	Short report: Evaluating the safety and usability of head-mounted virtual reality compared to monitor-displayed video for children with autism spectrum disorder	11-16	35	2020	Autism	10.1371/journal.pone.0222253	HMD vs. Control	Adoption & User Experience	10.1177/1362361320934214	https://www.scopus.com/inward/record.uri?eid=2-s2.0-85087435683&doi=10.1177%2f1362361320934214&partnerID=40&md5=8af66aa7bd0eea7d460537f5e2895fc0
Malihi M., Nguyen J., Cardy R.E., Eldon S., Petta C., Kushki A.	Data-Driven Discovery of Predictors of Virtual Reality Safety and Sense of Presence for Children With Autism Spectrum Disorder: A Pilot Study	8-18	35	2020	Frontiers in Psychiatry	10.1097/AJP.0000000000000064	HMD vs. Control	Clinical Interventions	10.3389/fpsyt.2020.00669	https://www.scopus.com/inward/record.uri?eid=2-s2.0-85089829877&doi=10.3389%2ffpsyt.2020.00669&partnerID=40&md5=0d79ef48b4cc5e993692e9c8c1e04af4
Maloca P.M., Williams E.A., Mushtaq F., Rueppel A., Müller P.L., Lange C., de Carvalho E.R., Inglin N., Reich M., Egan C., Hasler P.W., Tufail A., Scholl H.P.N., Cattin P.C.	Feasibility and tolerability of ophthalmic virtual reality as a medical communication tool in children and young people	12-18	165	2021	Acta Ophthalmologica	10.1111/aos.14900	HMD	Clinical Interventions	10.1111/aos.14900	https://www.scopus.com/inward/record.uri?eid=2-s2.0-85105719394&doi=10.1111%2faos.14900&partnerID=40&md5=cbed0642ce2699428fa6debd0bb385a1
Maloney D., Freeman G., Robb A.	A Virtual Space for All: Exploring Children's Experience in Social Virtual Reality	.	.	2020	CHI PLAY 2020 - Proceedings of the Annual Symposium on Computer-Human Interaction in Play	10.1145/3410404.3414268	HMD	Adoption & User Experience	10.1145/3410404.3414268	https://www.scopus.com/inward/record.uri?eid=2-s2.0-85097488441&doi=10.1145%2f3410404.3414268&partnerID=40&md5=fd510253acdec86eba5a050d7ddf9b9e
Manju T., Padmavathi S., Tamilselvi D.	A rehabilitation therapy for autism spectrum disorder using virtual reality	.	.	2018	Communications in Computer and Information Science	10.1007/978-981-10-7635-0_26	CAVE	Clinical Interventions	10.1007/978-981-10-7635-0_26	https://www.scopus.com/inward/record.uri?eid=2-s2.0-85041445779&doi=10.1007%2f978-981-10-7635-0_26&partnerID=40&md5=b4f1301902cccd05df230fa5d09bb342
Maria R., Johnson A., Moher T., Leigh J., Vasilakis C., Barnes C.	Learning and building together in an immersive virtual world	7-8	52	1999	Presence: Teleoperators and Virtual Environments	10.1162/105474699566215	HMD	Teaching & Learning	10.1162/105474699566215	https://www.scopus.com/inward/record.uri?eid=2-s2.0-0039552141&doi=10.1162%2f105474699566215&partnerID=40&md5=3f0e687b3cb2073084b1b8b8f849f2d7
Martarelli C.S., Borter N., Bryjova J., Mast F.W., Munsch S.	The influence of parent's body mass index on peer selection: An experimental approach using virtual reality	7-13	57	2015	Psychiatry Research	10.1016/j.psychres.2015.05.075	HMD	Teaching & Learning	10.1016/j.psychres.2015.05.075	https://www.scopus.com/inward/record.uri?eid=2-s2.0-84942294084&doi=10.1016%2fj.psychres.2015.05.075&partnerID=40&md5=a04bad8b0502633b76012248ba0931ba
Martínez-Reyes F., Hernández-Santana I.	The virtual maze: A game to promote social interaction between children	.	.	2012	Proceedings - 8th International Conference on Intelligent Environments, IE 2012	10.1109/IE.2012.42	Screen-based VR	Teaching & Learning	10.1109/IE.2012.42	https://www.scopus.com/inward/record.uri?eid=2-s2.0-84866789661&doi=10.1109%2fIE.2012.42&partnerID=40&md5=6e0ca83e2c0b9a38d8bed4f96abf3300
Maskey M., McConachie H., Rodgers J., Grahame V., Maxwell J., Tavernor L., Parr J.R.	An intervention for fears and phobias in young people with autism spectrum disorders using flat screen computer-delivered virtual reality and cognitive behaviour therapy	8-12	8	2019	Research in Autism Spectrum Disorders	10.1016/j.rasd.2018.11.005	Screen-based VR	Clinical Interventions	10.1016/j.rasd.2018.11.005	https://www.scopus.com/inward/record.uri?eid=2-s2.0-85059687833&doi=10.1016%2fj.rasd.2018.11.005&partnerID=40&md5=878aa78c9611826f566dc9b1ec92dc6c
Maskey M., Rodgers J., Grahame V., Glod M., Honey E., Kinnear J., Labus M., Milne J., Minos D., McConachie H., Parr J.R.	A Randomised Controlled Feasibility Trial of Immersive Virtual Reality Treatment with Cognitive Behaviour Therapy for Specific Phobias in Young People with Autism Spectrum Disorder	8-14	32	2019	Journal of Autism and Developmental Disorders	10.1007/s10803-018-3861-x	CAVE	Clinical Interventions	10.1007/s10803-018-3861-x	https://www.scopus.com/inward/record.uri?eid=2-s2.0-85061699879&doi=10.1007%2fs10803-018-3861-x&partnerID=40&md5=ee19f09eea448b6ccbbb2ff0a1b31f59
Matsentidou S., Poullis C.	Immersive visualizations in a VR cave environment for the training and enhancement of social skills for children with autism	.	.	2014	VISAPP 2014 - Proceedings of the 9th International Conference on Computer Vision Theory and Applications	10.5220/0004844602300236	CAVE	Clinical Interventions	10.5220/0004844602300236	https://www.scopus.com/inward/record.uri?eid=2-s2.0-84906893322&doi=10.5220%2f0004844602300236&partnerID=40&md5=b4fe600eb6bf84b3326da7f7766989b6
Matviienko A., Langer M., Müller F., Schmitz M., Mühlhäuser M.	VRtangibles: Assisting Children in Creating Virtual Scenes using Tangible Objects and Touch Input	8-12	6	2021	Conference on Human Factors in Computing Systems - Proceedings	10.1145/3411763.3451671	HMD	Design & Prototyping	10.1145/3411763.3451671	https://www.scopus.com/inward/record.uri?eid=2-s2.0-85105784398&doi=10.1145%2f3411763.3451671&partnerID=40&md5=1ec5f24fc370dbddb86595c4a38ff206
Mawas N.E., Tal I., Moldovan A.N., Bogusevschi D., Andrews J., Muntean G.-M., Muntean C.H.	Final frontier game: A case study on learner experience	9-10	53	2018	CSEDU 2018 - Proceedings of the 10th International Conference on Computer Supported Education	10.5220/0006716101220129	Screen-based VR	Teaching & Learning	10.5220/0006716101220129	https://www.scopus.com/inward/record.uri?eid=2-s2.0-85047623608&doi=10.5220%2f0006716101220129&partnerID=40&md5=a3b33d0bf0fc5a2a3d6336c8c34d192b
Mawas N.E., Truchly P., Podhradský P., Muntean C.H.	The effect of educational game on children learning experience in a Slovakian school	10-13	44	2019	CSEDU 2019 - Proceedings of the 11th International Conference on Computer Supported Education	10.5220/0007764104650472	Screen-based VR	Teaching & Learning	10.5220/0007764104650472	https://www.scopus.com/inward/record.uri?eid=2-s2.0-85067092033&doi=10.5220%2f0007764104650472&partnerID=40&md5=29c71d67c8eca09f14e06dbf3d95b32d
Maxim B.R., Patel N.V., Martineau N.D., Schwartz M.	Work in progress - Learning via gaming: An immersive environment for teaching kids handwriting	.	.	2007	Proceedings - Frontiers in Education Conference, FIE	10.1109/FIE.2007.4417971	Screen-based VR	Teaching & Learning	10.1109/FIE.2007.4417971	https://www.scopus.com/inward/record.uri?eid=2-s2.0-50049106201&doi=10.1109%2fFIE.2007.4417971&partnerID=40&md5=31be5cfe00cb5375f9005a2d310147aa
McCleery J.P., Zitter A., Solórzano R., Turnacioglu S., Miller J.S., Ravindran V., Parish-Morris J.	Safety and Feasibility of an Immersive Virtual Reality Intervention Program for Teaching Police Interaction Skills to Adolescents and Adults with Autism	12-38	60	2020	Autism Research	10.1002/aur.2352	HMD	Clinical Interventions	10.1002/aur.2352	https://www.scopus.com/inward/record.uri?eid=2-s2.0-85089031798&doi=10.1002%2faur.2352&partnerID=40&md5=5b638c80adaddc9f2a341a4d7e404b79
Mekbib E., Huang Y., Mei C., Li Y.J.	Designing a Smart Virtual Environment for Autism Spectrum Disorder Detection	.	3	2021	Proceedings - 2021 IEEE SmartWorld, Ubiquitous Intelligence and Computing, Advanced and Trusted Computing, Scalable Computing and Communications, Internet of People, and Smart City Innovations, SmartWorld/ScalCom/UIC/ATC/IoP/SCI 2021	10.1109/SWC50871.2021.00047	HMD	Clinical Interventions	10.1109/SWC50871.2021.00047	https://www.scopus.com/inward/record.uri?eid=2-s2.0-85123293996&doi=10.1109%2fSWC50871.2021.00047&partnerID=40&md5=fae775c8fa0ff3fcc8b1cfafc9e3e9c8
Merchant G.	Literacy in virtual worlds	.	.	2009	Journal of Research in Reading	10.1111/j.1467-9817.2008.01380.x	Screen-based VR	Adoption & User Experience	10.1111/j.1467-9817.2008.01380.x	https://www.scopus.com/inward/record.uri?eid=2-s2.0-58449115993&doi=10.1111%2fj.1467-9817.2008.01380.x&partnerID=40&md5=336a9d1dbcf695f190de482d46b458c5
Michigami T.	Interactive virtual reality animation STRAY SHEEP	.	.	2016	SA 2016 - SIGGRAPH ASIA 2016 VR Showcase	10.1145/2996376.2996384	R&D	Design & Prototyping	10.1145/2996376.2996384	https://www.scopus.com/inward/record.uri?eid=2-s2.0-85006982093&doi=10.1145%2f2996376.2996384&partnerID=40&md5=e944867b043d8f3d7beae65d67fc9a61
Miehlbradt J., Cuturi L.F., Zanchi S., Gori M., Micera S.	Immersive virtual reality interferes with default head–trunk coordination strategies in young children	8-10	37	2021	Scientific Reports	10.1038/s41598-021-96866-8	HMD	Adoption & User Experience	10.1038/s41598-021-96866-8	https://www.scopus.com/inward/record.uri?eid=2-s2.0-85115780589&doi=10.1038%2fs41598-021-96866-8&partnerID=40&md5=6d99f1a637286bbfea78f2f63ed32c97
Mikropoulos T.A., Strouboulis V.	Factors that influence presence in educational virtual environments	12	29	2004	Cyberpsychology and Behavior	10.1089/cpb.2004.7.582	HMD	Adoption & User Experience	10.1089/cpb.2004.7.582	https://www.scopus.com/inward/record.uri?eid=2-s2.0-8344229872&doi=10.1089%2fcpb.2004.7.582&partnerID=40&md5=93b6363b301fafe57531b932f8f98a3c
Mirault J., Albrand J.-P., Lassault J., Grainger J., Ziegler J.C.	Using Virtual Reality to Assess Reading Fluency in Children	7-9	102	2021	Frontiers in Education	10.3389/feduc.2021.693355	HMD	Teaching & Learning	10.3389/feduc.2021.693355	https://www.scopus.com/inward/record.uri?eid=2-s2.0-85108991396&doi=10.3389%2ffeduc.2021.693355&partnerID=40&md5=4a71a5c9307533a460cbdcc9ca587af0
Mirich R., Kyvelidou A., Greiner B.S.	The Effects of Virtual Reality Based Rehabilitation on Upper Extremity Function in a Child with Cerebral Palsy: A Case Report	4	1	2021	Physical and Occupational Therapy in Pediatrics	10.1080/01942638.2021.1909688	Screen-based VR	Clinical Interventions	10.1080/01942638.2021.1909688	https://www.scopus.com/inward/record.uri?eid=2-s2.0-85105212139&doi=10.1080%2f01942638.2021.1909688&partnerID=40&md5=993d19cd3463ce82e8764a8bab443950
Moher T., Johnson A., Ohlsson S., Gillingham M.	Bridging strategies for VR-based learning	8-9	.	1999	Conference on Human Factors in Computing Systems - Proceedings	10.1145/302979.303153	CAVE	Teaching & Learning	10.1145/302979.303153	https://www.scopus.com/inward/record.uri?eid=2-s2.0-0032669089&doi=10.1145%2f302979.303153&partnerID=40&md5=10ef937ec888d025039c83e7ee8ff0b1
Moïse-Richard A., Ménard L., Bouchard S., Leclercq A.-L.	Real and virtual classrooms can trigger the same levels of stuttering severity ratings and anxiety in school-age children and adolescents who stutter	9-17	10	2021	Journal of Fluency Disorders	10.1016/j.jfludis.2021.105830	HMD	Clinical Interventions	10.1016/j.jfludis.2021.105830	https://www.scopus.com/inward/record.uri?eid=2-s2.0-85101691118&doi=10.1016%2fj.jfludis.2021.105830&partnerID=40&md5=e05dd193c76b1bad1d453aad4d87cc51
Moon J., Ke F.	Exploring the treatment integrity of virtual reality-based social skills training for children with high-functioning autism	10-14	15	2021	Interactive Learning Environments	10.1080/10494820.2019.1613665	Screen-based VR	Clinical Interventions	10.1080/10494820.2019.1613665	https://www.scopus.com/inward/record.uri?eid=2-s2.0-85065415884&doi=10.1080%2f10494820.2019.1613665&partnerID=40&md5=8d3a6637f9097c25984fdfb6b4edc173
Morère Y., Bourhis G., Cosnuau K., Guilmois G., Rumilly E., Blangy E.	ViEW: A wheelchair simulator for driving analysis	8-24	12	2020	Assistive Technology	10.1080/10400435.2018.1503204	Screen-based VR	Clinical Interventions	10.1080/10400435.2018.1503204	https://www.scopus.com/inward/record.uri?eid=2-s2.0-85055143629&doi=10.1080%2f10400435.2018.1503204&partnerID=40&md5=5d21965f2dc152975310ba5e0463e6c3
Morrongiello B.A., Corbett M.	The effect of a heavy backpack on children's street-crossing performance	7-13	75	2021	Accident Analysis and Prevention	10.1016/j.aap.2020.105843	HMD	Teaching & Learning	10.1016/j.aap.2020.105843	https://www.scopus.com/inward/record.uri?eid=2-s2.0-85097353009&doi=10.1016%2fj.aap.2020.105843&partnerID=40&md5=c362e6c6f5f2c4ab463986880db03faa
Morrongiello B.A., Corbett M.	Using a virtual environment to study child pedestrian behaviours: A comparison of parents’ expectations and children’s street crossing behaviour	7-12	139	2015	Injury Prevention	10.1136/injuryprev-2014-041508	HMD	Teaching & Learning	10.1136/injuryprev-2014-041508	https://www.scopus.com/inward/record.uri?eid=2-s2.0-84942195777&doi=10.1136%2finjuryprev-2014-041508&partnerID=40&md5=613bcfc8743e7d8046b80f6038a5bc30
Morrongiello B.A., Corbett M., Beer J., Koutsoulianos S.	A pilot randomized controlled trial testing the effectiveness of a pedestrian training program that teaches children where and how to cross the street safely	7-10	142	2018	Journal of Pediatric Psychology	10.1093/jpepsy/jsy056	HMD	Teaching & Learning	10.1093/jpepsy/jsy056	https://www.scopus.com/inward/record.uri?eid=2-s2.0-85055596602&doi=10.1093%2fjpepsy%2fjsy056&partnerID=40&md5=74d1641d4809e67e8c0ab26ff335b2da
Morrongiello B.A., Corbett M., Koutsoulianos S., Foster A.	Effects of Peers on Child Pedestrian Behaviors in a Virtual Traffic Context	8-10	137	2019	Journal of Pediatric Psychology	10.1093/jpepsy/jsy103	HMD	Teaching & Learning	10.1093/jpepsy/jsy103	https://www.scopus.com/inward/record.uri?eid=2-s2.0-85068494702&doi=10.1093%2fjpepsy%2fjsy103&partnerID=40&md5=e17aa7bf2cb385b8f19b85b035d530f8
Morrongiello B.A., Corbett M., Milanovic M., Beer J.	Using a Virtual Environment to Examine How Children Cross Streets: Advancing Our Understanding of How Injury Risk Arises	7-10	95	2016	Journal of Pediatric Psychology	10.1093/jpepsy/jsv078	HMD	Teaching & Learning	10.1093/jpepsy/jsv078	https://www.scopus.com/inward/record.uri?eid=2-s2.0-84988027411&doi=10.1093%2fjpepsy%2fjsv078&partnerID=40&md5=400fc7018f999bccd02267bab7e858ac
Morrongiello B.A., Corbett M., Milanovic M., Pyne S., Vierich R.	Innovations in using virtual reality to study how children cross streets in traffic: Evidence for evasive action skills	7-10	95	2015	Injury Prevention	10.1136/injuryprev-2014-041357	HMD	Teaching & Learning	10.1136/injuryprev-2014-041357	https://www.scopus.com/inward/record.uri?eid=2-s2.0-84937970752&doi=10.1136%2finjuryprev-2014-041357&partnerID=40&md5=9ddfd27230256a1bc2f1a85edb4a0ea9
Morrongiello B.A., Corbett M., Stewart J.	Understanding sex differences in children's injury risk as pedestrians	8-10	133	2021	Journal of Pediatric Psychology	10.1093/JPEPSY/JSAA072	HMD	Teaching & Learning	10.1093/JPEPSY/JSAA072	https://www.scopus.com/inward/record.uri?eid=2-s2.0-85094932208&doi=10.1093%2fJPEPSY%2fJSAA072&partnerID=40&md5=a7ac64b8c1d27c103ae9418d5bca7519
Morrongiello B.A., Corbett M., Switzer J., Hall T.	Using a Virtual Environment to Study Pedestrian Behaviors: How Does Time Pressure Affect Children's and Adults' Street Crossing Behaviors?	7-12	143	2015	Journal of Pediatric Psychology	10.1093/jpepsy/jsv019	HMD	Teaching & Learning	10.1093/jpepsy/jsv019	https://www.scopus.com/inward/record.uri?eid=2-s2.0-84940195502&doi=10.1093%2fjpepsy%2fjsv019&partnerID=40&md5=9dd02aa1e29910f6855b2a6d9383992a
Morrongiello B.A., Corbett M.R., Vander Hoeven E.	Children's street crossing performance when auditory information about traffic is lacking	7-13	75	2021	Transportation Research Part F: Traffic Psychology and Behaviour	10.1016/j.trf.2020.12.010	CAVE	Teaching & Learning	10.1016/j.trf.2020.12.010	https://www.scopus.com/inward/record.uri?eid=2-s2.0-85099691692&doi=10.1016%2fj.trf.2020.12.010&partnerID=40&md5=f813c9cb7228b3ef9937cf4646583456
Morrongiello B.A., Seasons M., McAuley K., Koutsoulianos S.	Child pedestrian behaviors: Influence of peer social norms and correspondence between self-reports and crossing behaviors	8-10	86	2019	Journal of Safety Research	10.1016/j.jsr.2018.12.014	HMD	Teaching & Learning	10.1016/j.jsr.2018.12.014	https://www.scopus.com/inward/record.uri?eid=2-s2.0-85060449884&doi=10.1016%2fj.jsr.2018.12.014&partnerID=40&md5=de78620e8ffd748da34bb9c88d01c508
Motahar T., Fatema T., Das R.	Bornomala AR-Bengali learning experience using augmented reality	3-5	16	2018	MobileHCI 2018 - Beyond Mobile: The Next 20 Years - 20th International Conference on Human-Computer Interaction with Mobile Devices and Services, Conference Proceedings Adjunct	10.1145/3236112.3236138	AR	Teaching & Learning	10.1145/3236112.3236138	https://www.scopus.com/inward/record.uri?eid=2-s2.0-85056784468&doi=10.1145%2f3236112.3236138&partnerID=40&md5=8a291f717bfa9ecd0279b77c52afa437
Mubin S.A., Thiruchelvam V., Andrew Y.W.	Extended Reality: How They Incorporated for ASD Intervention	.	.	2020	2020 8th International Conference on Information Technology and Multimedia, ICIMU 2020	10.1109/ICIMU49871.2020.9243332	Lit review	Review	10.1109/ICIMU49871.2020.9243332	https://www.scopus.com/inward/record.uri?eid=2-s2.0-85097639598&doi=10.1109%2fICIMU49871.2020.9243332&partnerID=40&md5=8751ed36940e34c6e96c56f27b7548ac
Muenchinger K., Lindsay J., Morkes J., Chiueh C., Russell J., Vastola T.	BIOculars: A virtual ecosystem for wilderness parks	5-12	.	1997	Conference on Human Factors in Computing Systems - Proceedings	10.1145/1120212.1120436	R&D	Design & Prototyping	10.1145/1120212.1120436	https://www.scopus.com/inward/record.uri?eid=2-s2.0-85008319376&doi=10.1145%2f1120212.1120436&partnerID=40&md5=25687191d9ec8c6f8d067fb59d874c6f
Munsinger B., Quarles J.	Augmented reality for children in a confirmation task: Time, fatigue, and usability	9-11	22	2019	Proceedings of the ACM Symposium on Virtual Reality Software and Technology, VRST	10.1145/3359996.3364274	HMD	Teaching & Learning	10.1145/3359996.3364274	https://www.scopus.com/inward/record.uri?eid=2-s2.0-85076146419&doi=10.1145%2f3359996.3364274&partnerID=40&md5=df80647a4731d53b3285c7d202667c9c
Musacchio G., Falsaperla S., Bernhardsdóttir A.E., Ferreira M.A., Sousa M.L., Carvalho A., Zonno G.	Education: Can a bottom-up strategy help for earthquake disaster prevention?	.	.	2016	Bulletin of Earthquake Engineering	10.1007/s10518-015-9779-1	Screen-based VR	Teaching & Learning	10.1007/s10518-015-9779-1	https://www.scopus.com/inward/record.uri?eid=2-s2.0-84930154667&doi=10.1007%2fs10518-015-9779-1&partnerID=40&md5=dc0c8313649e59e04a6bd7d30f017c80
Nakayama T., Yoshida R., Nakadai T., Ogitsu T., Mizoguchi H., Izuishi K., Kusunoki F., Muratsu K., Egusa R., Inagaki S.	Immersive learning support system based on kinect sensor for children to learn about paleontological environments	11-12	10	2015	International Journal on Smart Sensing and Intelligent Systems	10.21307/ijssis-2017-795	CAVE	Design & Prototyping	10.21307/ijssis-2017-795	https://www.scopus.com/inward/record.uri?eid=2-s2.0-84929675039&doi=10.21307%2fijssis-2017-795&partnerID=40&md5=a9a415b2cd2d19721310f3e9da50b456
Naranjo C.A., Velasco P.M., Quevedo W.X., Naranjo G.R., Rivas-Lalaleo D., Silva F.M., Andaluz V.H.	Virtual Reality System for Assistance in Treating Respiratory Disorders	.	.	2018	Lecture Notes in Computer Science (including subseries Lecture Notes in Artificial Intelligence and Lecture Notes in Bioinformatics)	10.1007/978-3-319-95282-6_9	HMD	Clinical Interventions	10.1007/978-3-319-95282-6_9	https://www.scopus.com/inward/record.uri?eid=2-s2.0-85050264381&doi=10.1007%2f978-3-319-95282-6_9&partnerID=40&md5=09bae4d174c0b6e9bc6e475ad030c7f8
Negen J., Ali L.B., Chere B., Roome H.E., Park Y., Nardini M.	Coding locations relative to one or many landmarks in childhood	3-8	1692	2019	PLoS Computational Biology	10.1371/journal.pcbi.1007380	HMD	Clinical Interventions	10.1371/journal.pcbi.1007380	https://www.scopus.com/inward/record.uri?eid=2-s2.0-85074227406&doi=10.1371%2fjournal.pcbi.1007380&partnerID=40&md5=6245d7cb468f7be70bd53ace0f63f6cf
Negen J., Chere B., Bird L.-A., Taylor E., Roome H.E., Keenaghan S., Thaler L., Nardini M.	Sensory cue combination in children under 10 years of age	7-10	83	2019	Cognition	10.1016/j.cognition.2019.104014	HMD	Adoption & User Experience	10.1016/j.cognition.2019.104014	https://www.scopus.com/inward/record.uri?eid=2-s2.0-85068551775&doi=10.1016%2fj.cognition.2019.104014&partnerID=40&md5=ce09e0ce5f236c80a014a2561d1f95ef
Negen J., Heywood-Everett E., Roome H.E., Nardini M.	Development of allocentric spatial recall from new viewpoints in virtual reality	3-4	11	2018	Developmental Science	10.1111/desc.12496	HMD	Clinical Interventions	10.1111/desc.12496	https://www.scopus.com/inward/record.uri?eid=2-s2.0-85014378993&doi=10.1111%2fdesc.12496&partnerID=40&md5=538f57a8471b41613f8abfe886899af0
Nemire K., Beil J., Swan R.W.	Preventing teen smoking with virtual reality	12-13	72	1999	Cyberpsychology and Behavior	10.1089/cpb.1999.2.35	HMD	Clinical Interventions	10.1089/cpb.1999.2.35	https://www.scopus.com/inward/record.uri?eid=2-s2.0-0032932679&doi=10.1089%2fcpb.1999.2.35&partnerID=40&md5=d831cf5ac5679a01c12504db303bf583
Neulight N., Kafai Y.B., Kao L., Foley B., Galas C.	Children's participation in a virtual epidemic in the science classroom: Making connections to natural infectious diseases	10-12	46	2007	Journal of Science Education and Technology	10.1007/s10956-006-9029-z	Screen-based VR	Adoption & User Experience	10.1007/s10956-006-9029-z	https://www.scopus.com/inward/record.uri?eid=2-s2.0-34247219267&doi=10.1007%2fs10956-006-9029-z&partnerID=40&md5=4fd32a8ff8ea95e825827ba67c9803de
Neumer S.-P., Patras J., Holen S., Lisøy C., Askeland A.L., Haug I.M., Jeneson A., Wentzel-Larsen T., Adolfsen F., Rasmussen L.-M.P., Ingul J.M., Ytreland K., Bania E.V., Sund A.M., Martinsen K.	Study protocol of a factorial trial ECHO: optimizing a group-based school intervention for children with emotional problems	8-12	.	2021	BMC Psychology	10.1186/s40359-021-00581-y	HMD	Clinical Interventions	10.1186/s40359-021-00581-y	https://www.scopus.com/inward/record.uri?eid=2-s2.0-85109022255&doi=10.1186%2fs40359-021-00581-y&partnerID=40&md5=f8f3de285fcc4c67928eddd5085ce42a
Newbutt N., Bradley R., Conley I.	Using Virtual Reality Head-Mounted Displays in Schools with Autistic Children: Views, Experiences, and Future Directions	6-16	31	2020	Cyberpsychology, Behavior, and Social Networking	10.1089/cyber.2019.0206	HMD	Clinical Interventions	10.1089/cyber.2019.0206	https://www.scopus.com/inward/record.uri?eid=2-s2.0-85078367463&doi=10.1089%2fcyber.2019.0206&partnerID=40&md5=b15b28d04cae1d5d3670d0706818aa90
Nilsson S., Finnström B., Kokinsky E., Enskär K.	The use of Virtual Reality for needle-related procedural pain and distress in children and adolescents in a paediatric oncology unit	5-18	42	2009	European Journal of Oncology Nursing	10.1016/j.ejon.2009.01.003	Screen-based VR	Clinical Interventions	10.1016/j.ejon.2009.01.003	https://www.scopus.com/inward/record.uri?eid=2-s2.0-63649086492&doi=10.1016%2fj.ejon.2009.01.003&partnerID=40&md5=243c6148abd6416a4a0b2702f97893c1
Nithya Shree T., Grace Selvarani A.	Virtual Reality based System for Training and Monitoring Fire Safety Awareness for Children with Autism Spectrum Disorder	5-14		2020	ICDCS 2020 - 2020 5th International Conference on Devices, Circuits and Systems	10.1109/ICDCS48716.2020.243541	HMD	Clinical Interventions	10.1109/ICDCS48716.2020.243541	https://www.scopus.com/inward/record.uri?eid=2-s2.0-85084643076&doi=10.1109%2fICDCS48716.2020.243541&partnerID=40&md5=1be137241fc1f829c477b0ed5a34f957
Noor N.M., Ismail M., Yussof R.L., Yusoff F.H.	Measuring tajweed augmented reality-based gamification learning model (Targalm) implementation for children in tajweed learning	10-12	198	2019	Pertanika Journal of Science and Technology		Screen-based VR	Design & Prototyping		https://www.scopus.com/inward/record.uri?eid=2-s2.0-85074065538&partnerID=40&md5=6c3a2fb511072eb69a6b18fb8fedfaf3
Nugroho E.W., Harnadi B.	The Method of Integrating Virtual Reality with Brainwave Sensor for an Interactive Math's Game	.	.	2019	JCSSE 2019 - 16th International Joint Conference on Computer Science and Software Engineering: Knowledge Evolution Towards Singularity of Man-Machine Intelligence	10.1109/JCSSE.2019.8864205	HMD	Design & Prototyping	10.1109/JCSSE.2019.8864205	https://www.scopus.com/inward/record.uri?eid=2-s2.0-85074221844&doi=10.1109%2fJCSSE.2019.8864205&partnerID=40&md5=e5cc0e31c2fddf25c7b29cc47aca39eb
O'Neal E.E., Jiang Y., Brown K., Kearney J.K., Plumert J.M.	How Does Crossing Roads with Friends Impact Risk Taking in Young Adolescents and Adults?	12-16	32	2019	Journal of Pediatric Psychology	10.1093/jpepsy/jsz020	Projection	Teaching & Learning	10.1093/jpepsy/jsz020	https://www.scopus.com/inward/record.uri?eid=2-s2.0-85068428652&doi=10.1093%2fjpepsy%2fjsz020&partnerID=40&md5=9ac40ebeaf59fe7eed1ce1ead5ff47b1
O'Neal E.E., Jiang Y., Franzen L.J., Rahimian P., Yon J.P., Kearney J.K., Plumert J.M.	Changes in perception-action tuning over long time scales: How children and adults perceive and act on dynamic affordances when crossing roads	6-14	80	2018	Journal of Experimental Psychology: Human Perception and Performance	10.1037/xhp0000378	CAVE	Adoption & User Experience	10.1037/xhp0000378	https://www.scopus.com/inward/record.uri?eid=2-s2.0-85017647583&doi=10.1037%2fxhp0000378&partnerID=40&md5=44d054afe9e4b8c65eab84360d85505e
O'Neal E.E., Plumert J.M., McClure L.A., Schwebel D.C.	The role of Body Mass Index in child pedestrian injury risk	7-8	200	2016	Accident Analysis and Prevention	10.1016/j.aap.2016.02.001	CAVE	Clinical Interventions	10.1016/j.aap.2016.02.001	https://www.scopus.com/inward/record.uri?eid=2-s2.0-84958206399&doi=10.1016%2fj.aap.2016.02.001&partnerID=40&md5=9864f704ae16d535e4bbbd93594b0aec
Olbrecht V.A., O'Conor K.T., Williams S.E., Boehmer C.O., Marchant G.W., Glynn S.M., Geisler K.J., Ding L., Yang G., King C.D.	Guided relaxation–based virtual reality for acute postoperative pain and anxiety in a pediatric population: pilot observational study	8-18	90	2021	Journal of Medical Internet Research	10.2196/26328	HMD	Clinical Interventions	10.2196/26328	https://www.scopus.com/inward/record.uri?eid=2-s2.0-85110258801&doi=10.2196%2f26328&partnerID=40&md5=25d36211efd201e1064ac372b59b7ab9
Olbrecht V.A., O'Conor K.T., Williams S.E., Boehmer C.O., Marchant G.W., Glynn S.M., Geisler K.J., Pickerill H.M., Ding L., Yang G., King C.D.	Transient Reductions in Postoperative Pain and Anxiety with the Use of Virtual Reality in Children	7-21	50	2021	Pain medicine (Malden, Mass.)	10.1093/pm/pnab209	HMD	Clinical Interventions	10.1093/pm/pnab209	https://www.scopus.com/inward/record.uri?eid=2-s2.0-85122488796&doi=10.1093%2fpm%2fpnab209&partnerID=40&md5=4c87066d0cfdb0f26a6b3201fa24d399
Olbrecht V.A., Williams S.E., O'Conor K.T., Boehmer C.O., Marchant G.W., Glynn S.M., Geisler K.J., Ding L., Yang G., King C.D.	Guided relaxation-based virtual reality versus distraction-based virtual reality or passive control for postoperative pain management in children and adolescents undergoing Nuss repair of pectus excavatum: Protocol for a prospective, randomised, controlled trial (FOREVR Peds trial)	7-21	51	2020	BMJ Open	10.1016/j.trf.2021.07.016	HMD vs. Control	Teaching & Learning	10.1136/bmjopen-2020-040295	https://www.scopus.com/inward/record.uri?eid=2-s2.0-85098647324&doi=10.1136%2fbmjopen-2020-040295&partnerID=40&md5=e484a69bfc2a7a8657a7e52bb5be4399
Olivieri I., Chiappedi M., Meriggi P., Mazzola M., Grandi A., Angelini L.	Rehabilitation of children with hemiparesis: A pilot study on the use of virtual reality	4-16	6	2013	BioMed Research International	10.1155/2013/695935	Screen-based VR	Clinical Interventions	10.1155/2013/695935	https://www.scopus.com/inward/record.uri?eid=2-s2.0-84886489145&doi=10.1155%2f2013%2f695935&partnerID=40&md5=c10205bf6358d3acdb8f6024be00a08d
Ou Y.-K., Wang Y.-L., Chang H.-C., Yen S.-Y., Zheng Y.-H., Lee B.-O.	Development of virtual reality rehabilitation games for children with attention-deficit hyperactivity disorder	8-12	3	2020	Journal of Ambient Intelligence and Humanized Computing	10.1007/s12652-020-01945-9	HMD	Clinical Interventions	10.1007/s12652-020-01945-9	https://www.scopus.com/inward/record.uri?eid=2-s2.0-85083715729&doi=10.1007%2fs12652-020-01945-9&partnerID=40&md5=19f357ceb65111cada5ac5abf2ecabb8
Pala P., Cavallo V., Dang N.T., Granié M.-A., Schneider S., Maruhn P., Bengler K.	Is the street-crossing behavior with a head-mounted display different from that behavior in a CAVE? A study among young adults and children	11-12	26	2021	Transportation Research Part F: Traffic Psychology and Behaviour	10.3390/s21113661	HMD vs. Control	Teaching & Learning	10.1016/j.trf.2021.07.016	https://www.scopus.com/inward/record.uri?eid=2-s2.0-85112388832&doi=10.1016%2fj.trf.2021.07.016&partnerID=40&md5=6b33438c1da1ed4dd5660214ac6c4b81
Pan Z., Huang Z., Gui K., Yao Z.	Research on the Application of Immersive Early Childhood Education	5-6	68	2021	International Conference on Virtual Rehabilitation, ICVR	10.1109/ICVR51878.2021.9483701	HMD	Teaching & Learning	10.1109/ICVR51878.2021.9483701	https://www.scopus.com/inward/record.uri?eid=2-s2.0-85111459462&doi=10.1109%2fICVR51878.2021.9483701&partnerID=40&md5=f2eceaf1473b6d56d069d9de00ac71f4
Pande P., Rana V., Srivastava N., Kaushik N.	Effectiveness of different behavior guidance techniques in managing children with negative behavior in a dental setting: A randomized control study	5-8	15	2020	Journal of Indian Society of Pedodontics and Preventive Dentistry	10.1016/j.compedu.2020.104096	HMD vs. Control	Teaching & Learning	10.4103/JISPPD.JISPPD_342_20	https://www.scopus.com/inward/record.uri?eid=2-s2.0-85092506157&doi=10.4103%2fJISPPD.JISPPD_342_20&partnerID=40&md5=ecb50ecdd7f46c5076ad59090b534d59
Park J.-W., Nahm F.S., Kim J.-H., Jeon Y.-T., Ryu J.-H., Han S.-H.	The Effect of Mirroring Display of Virtual Reality Tour of the Operating Theatre on Preoperative Anxiety: A Randomized Controlled Trial	5-9	80	2019	IEEE Journal of Biomedical and Health Informatics	10.1109/JBHI.2019.2892485	HMD	Clinical Interventions	10.1109/JBHI.2019.2892485	https://www.scopus.com/inward/record.uri?eid=2-s2.0-85074932497&doi=10.1109%2fJBHI.2019.2892485&partnerID=40&md5=e58068bf3d6f353d39d64a0052b4deb1
Park S.-H., Son S.-M., Choi J.-Y.	Effect of posture control training using virtual reality program on sitting balance and trunk stability in children with cerebral palsy	6-18	20	2021	NeuroRehabilitation	10.3233/NRE-201642	Screen-based VR	Clinical Interventions	10.3233/NRE-201642	https://www.scopus.com/inward/record.uri?eid=2-s2.0-85105500853&doi=10.3233%2fNRE-201642&partnerID=40&md5=6f0ff76d16f691c55d23f76cc1ed567c
Parr M.N.D., Tang H., Mallaro S.R., Kearney J.K., Plumert J.M.	Do Inattention/Hyperactivity and Motor Timing Predict Children's Virtual Road-Crossing Performance?	9-11	92	2021	Journal of pediatric psychology	10.1093/jpepsy/jsab054	HMD	Teaching & Learning	10.1093/jpepsy/jsab054	https://www.scopus.com/inward/record.uri?eid=2-s2.0-85117739843&doi=10.1093%2fjpepsy%2fjsab054&partnerID=40&md5=d6842e3a317242eccdde221a0dbd097a
Parry I., Carbullido C., Kawada J., Bagley A., Sen S., Greenhalgh D., Palmieri T.	Keeping up with video game technology: Objective analysis of Xbox Kinect™ and PlayStation 3 Move™ for use in burn rehabilitation	6-18	30	2014	Burns	10.1016/j.burns.2013.11.005	Screen-based VR	Clinical Interventions	10.1016/j.burns.2013.11.005	https://www.scopus.com/inward/record.uri?eid=2-s2.0-84902551512&doi=10.1016%2fj.burns.2013.11.005&partnerID=40&md5=d092549dd6ccfd6ab8a76ad9601e9371
Parton B.S.	Glass Vision 3D: Digital Discovery for the Deaf	10-11	4	2017	TechTrends	10.1007/s11528-016-0090-z	AR	Clinical Interventions	10.1007/s11528-016-0090-z	https://www.scopus.com/inward/record.uri?eid=2-s2.0-84971011077&doi=10.1007%2fs11528-016-0090-z&partnerID=40&md5=f360e4584c08938632d80635d221f5c9
Passig D.	Improving the sequential time perception of teenagers with mild to moderate mental retardation with 3D Immersive Virtual Reality (IVR)	9-21	87	2009	Journal of Educational Computing Research	10.2190/EC.40.3.a	HMD	Clinical Interventions	10.2190/EC.40.3.a	https://www.scopus.com/inward/record.uri?eid=2-s2.0-69149083335&doi=10.2190%2fEC.40.3.a&partnerID=40&md5=20227ff9de70e8a32896d9f02c74885d
Passig D., Schwartz T.	Solving conceptual and perceptual analogies with virtual reality among kindergarten children of immigrant families	4-7	56	2014	Teachers College Record	10.1093/jpepsy/jsy092	HMD vs. Control	Teaching & Learning		https://www.scopus.com/inward/record.uri?eid=2-s2.0-84893954678&partnerID=40&md5=ca3e7e1f981d892e5347403e226d4b64
Passig D., Tzuriel D., Eshel-Kedmi G.	Improving children's cognitive modifiability by dynamic assessment in 3D Immersive Virtual Reality environments	6-8	117	2016	Computers and Education	10.1016/j.compedu.2020.104121	HMD vs. Control	Teaching & Learning	10.1016/j.compedu.2016.01.009	https://www.scopus.com/inward/record.uri?eid=2-s2.0-84958149996&doi=10.1016%2fj.compedu.2016.01.009&partnerID=40&md5=a42ac173562935adf46419cfa9156e56
Peri E., Panzeri D., Beretta E., Reni G., Strazzer S., Biffi E.	Motor improvement in adolescents affected by ataxia secondary to acquired brain injury: A pilot study	5-16	11	2019	BioMed Research International	10.1155/2019/8967138	CAVE	Clinical Interventions	10.1155/2019/8967138	https://www.scopus.com/inward/record.uri?eid=2-s2.0-85076571838&doi=10.1155%2f2019%2f8967138&partnerID=40&md5=05e0ae536dd6ffb6d157f82d61a85005
Phelan I., Furness P.J., Dunn H.D., Carrion-Plaza A., Matsangidou M., DImitri P., Lindley S.	Immersive virtual reality in children with upper limb injuries: Findings from a feasibility study	9-16	10	2021	Journal of Pediatric Rehabilitation Medicine	10.3233/PRM-190635	HMD	Clinical Interventions	10.3233/PRM-190635	https://www.scopus.com/inward/record.uri?eid=2-s2.0-85116377560&doi=10.3233%2fPRM-190635&partnerID=40&md5=9d808c2b828a5f1c175cdc559029d620
Phelan I., Furness P.J., Matsangidou M., Carrion-Plaza A., Dunn H., Dimitri P., Lindley S.A.	Playing your pain away: designing a virtual reality physical therapy for children with upper limb motor impairment	5-16	32	2021	Virtual Reality	10.1007/s10055-021-00522-5	HMD	Clinical Interventions	10.1007/s10055-021-00522-5	https://www.scopus.com/inward/record.uri?eid=2-s2.0-85107415019&doi=10.1007%2fs10055-021-00522-5&partnerID=40&md5=bc0183dc25a54f9a5182988e62c3a070
Pietroszek K., Tahai L.	Scalebridge VR: Immersive proportional reasoning game for children with brain-computer interface for difficulty scaling	.	.	2019	Proceedings of the ACM Symposium on Virtual Reality Software and Technology, VRST	10.1145/3359996.3364734	HMD	Teaching & Learning	10.1145/3359996.3364734	https://www.scopus.com/inward/record.uri?eid=2-s2.0-85076166798&doi=10.1145%2f3359996.3364734&partnerID=40&md5=b50da70f1e1977abe4c4fbd5bbf0fb82
Pillai A., Swapnil A.A.Z., Rahman M.H.	Development of a VR based game environment for wrist and finger rehabilitation	.	.	2019	Proceedings of the International Conference on Industrial Engineering and Operations Management		R&D	Clinical Interventions		https://www.scopus.com/inward/record.uri?eid=2-s2.0-85079279675&partnerID=40&md5=6ab457ac21c93eadae31b8cf467e3ca2
Piskorz J., Czub M.	Effectiveness of a virtual reality intervention to minimize pediatric stress and pain intensity during venipuncture	7-17	38	2018	Journal for Specialists in Pediatric Nursing	10.1111/jspn.12201	HMD	Clinical Interventions	10.1111/jspn.12201	https://www.scopus.com/inward/record.uri?eid=2-s2.0-85034650579&doi=10.1111%2fjspn.12201&partnerID=40&md5=d982789c576f570cf6c69dbedfabe90f
Plumert J.M., Kearney J.K.	How Do Children Perceive and Act on Dynamic Affordances in Crossing Traffic-Filled Roads?	.	.	2014	Child Development Perspectives	10.1111/cdep.12089	Projection	Teaching & Learning	10.1111/cdep.12089	https://www.scopus.com/inward/record.uri?eid=2-s2.0-84920280922&doi=10.1111%2fcdep.12089&partnerID=40&md5=14db5e26732a56e5e34f9d67a109773a
Plumert J.M., Kearney J.K., Cremer J.F.	Distance perception in real and virtual environments	10-12	48	2004	Proceedings - 1st Symposium on Applied Perception in Graphics and Visualization, APGV 2004	10.1145/1012551.1012557	CAVE	Adoption & User Experience	10.1111/j.1467-8721.2007.00515.x	https://www.scopus.com/inward/record.uri?eid=2-s2.0-34748818117&doi=10.1111%2fj.1467-8721.2007.00515.x&partnerID=40&md5=849521f6e98abcd3b0ca49cf771b31c8
Plumert J.M., Kearney J.K., Cremer J.F.	Children's perception of gap affordances: Bicycling across traffic-filled intersections in an immersive virtual environment	10-12	60	2004	Child Development	10.1111/j.1467-8624.2004.00736.x	Projection	Adoption & User Experience	10.1145/1012551.1012557	https://www.scopus.com/inward/record.uri?eid=2-s2.0-14344264752&doi=10.1145%2f1012551.1012557&partnerID=40&md5=fbd4c5d86835f1908d82def7b9b44ff3
Plumert J.M., Kearney J.K., Cremer J.F.	Children's road crossing: A window into perceptual-motor development	.	.	2007	Current Directions in Psychological Science	10.1111/j.1467-8721.2007.00515.x	Projection	Teaching & Learning	10.1111/j.1467-8624.2004.00736.x	https://www.scopus.com/inward/record.uri?eid=2-s2.0-4344599467&doi=10.1111%2fj.1467-8624.2004.00736.x&partnerID=40&md5=e3ce09204436e6ab4702525fdf7074ce
Polechoński J., Nierwińska K., Kalita B., Wodarski P.	Can physical activity in immersive virtual reality be attractive and have sufficient intensity to meet health recommendations for obese children? A pilot study	8-12	11	2020	International Journal of Environmental Research and Public Health	10.3390/ijerph17218051	HMD	Clinical Interventions	10.3390/ijerph17218051	https://www.scopus.com/inward/record.uri?eid=2-s2.0-85094822356&doi=10.3390%2fijerph17218051&partnerID=40&md5=067285221fc4d8b2c1fcc6a0d8b3c5ba
Popovici D.-M., Querrec R., Harrouet F., Le Gal C., Şrbǎnaţi L.-D., Morvan S.	VirtualDive - A VR-based educational virtual environment	.	.	2005	Proceedings - Seventh International Symposium on Symbolic and Numeric Algorithms for Scientific Computing, SYNASC 2005	10.1109/SYNASC.2005.79	Screen-based VR	Teaching & Learning	10.1109/SYNASC.2005.79	https://www.scopus.com/inward/record.uri?eid=2-s2.0-33847177653&doi=10.1109%2fSYNASC.2005.79&partnerID=40&md5=31a98c9ec3d068af159ff9ddf38c1409
Pradibta H., Nurhasan U., Pramesti T.D., Suryadi S.B.	"hijaiyah" interactive learning for pre-school students	.	.	2019	Journal of Physics: Conference Series	10.1088/1742-6596/1402/6/066050	AR	Teaching & Learning	10.1088/1742-6596/1402/6/066050	https://www.scopus.com/inward/record.uri?eid=2-s2.0-85077815353&doi=10.1088%2f1742-6596%2f1402%2f6%2f066050&partnerID=40&md5=be24789712564f03e7d3f57788912eef
Pruna E., Acurio A., Tigse J., Escobar I., Pilatásig M., Pilatásig P.	Virtual system for upper limbs rehabilitation in children	7-12	9	2017	Lecture Notes in Computer Science (including subseries Lecture Notes in Artificial Intelligence and Lecture Notes in Bioinformatics)	10.1007/978-3-319-60928-7_9	HMD	Clinical Interventions	10.1007/978-3-319-60928-7_9	https://www.scopus.com/inward/record.uri?eid=2-s2.0-85021237484&doi=10.1007%2f978-3-319-60928-7_9&partnerID=40&md5=6c63e502111b519cd1f52d88f4d4d3c8
Puig A., Rodríguez I., Baldeón J., Múria S.	Children building and having fun while they learn geometry	10-13	60	2021	Computer Applications in Engineering Education	10.1002/cae.22484	Screen-based VR	Teaching & Learning	10.1002/cae.22484	https://www.scopus.com/inward/record.uri?eid=2-s2.0-85122040715&doi=10.1002%2fcae.22484&partnerID=40&md5=f31d41e215a1905d5ee9624691506c05
Purwanto A., Kurniawan M.P., Rahman A.Z.	Animal metamorphosis learning media using android based augmented reality technology	.	.	2019	2019 4th International Conference on Information Technology, Information Systems and Electrical Engineering, ICITISEE 2019	10.1109/ICITISEE48480.2019.9003765	Screen-based VR	Teaching & Learning	10.1109/ICITISEE48480.2019.9003765	https://www.scopus.com/inward/record.uri?eid=2-s2.0-85083431738&doi=10.1109%2fICITISEE48480.2019.9003765&partnerID=40&md5=1adff762f81765317329311d4221890a
Putri D.A.P., Kusumaningtyas R., Aldi T., Haiqal F.Z.	Virtual Reality Simulation to Help Decrease Stress and Anxiety Feeling for Children during COVID-19 Pandemic	7-10	30	2021	International Journal of Advanced Computer Science and Applications	10.14569/IJACSA.2021.0121272	HMD	Clinical Interventions	10.14569/IJACSA.2021.0121272	https://www.scopus.com/inward/record.uri?eid=2-s2.0-85122593562&doi=10.14569%2fIJACSA.2021.0121272&partnerID=40&md5=e668963467eb24710c08bf8f6678693b
Radu I., Doherty E., DiQuollo K., McCarthy B., Tiu M.	Cyberchase Shape Quest: Pushing geometry education boundaries with augmented reality	6-9	7	2015	Proceedings of IDC 2015: The 14th International Conference on Interaction Design and Children	10.1145/2771839.2771871	AR	Design & Prototyping	10.1145/2771839.2771871	https://www.scopus.com/inward/record.uri?eid=2-s2.0-84961886541&doi=10.1145%2f2771839.2771871&partnerID=40&md5=f93cbc981c4f40e3faf11d6fca1d46f7
Rajshekar Reddy G.S., G M L.	A Brain-Computer Interface and Augmented Reality Neurofeedback to Treat ADHD: A Virtual Telekinesis Approach	.	.	2020	Adjunct Proceedings of the 2020 IEEE International Symposium on Mixed and Augmented Reality, ISMAR-Adjunct 2020	10.1109/ISMAR-Adjunct51615.2020.00045	HMD	Clinical Interventions	10.1109/ISMAR-Adjunct51615.2020.00045	https://www.scopus.com/inward/record.uri?eid=2-s2.0-85099585163&doi=10.1109%2fISMAR-Adjunct51615.2020.00045&partnerID=40&md5=55f66410c525941162aedb4ebe0ee211
Ramli R., Zaman H.B.	Designing usability evaluation methodology framework of Augmented Reality basic reading courseware (AR BACA SindD) for Down Syndrome learner	.	.	2011	Proceedings of the 2011 International Conference on Electrical Engineering and Informatics, ICEEI 2011	10.1109/ICEEI.2011.6021807	AR	Design & Prototyping	10.1109/ICEEI.2011.6021807	https://www.scopus.com/inward/record.uri?eid=2-s2.0-80054012988&doi=10.1109%2fICEEI.2011.6021807&partnerID=40&md5=6397cb12223da8b30d45d4bc22220c90
Ran L., Zhao N., Fan L., Zhou P., Zhang C., Yu C.	Application of virtual reality on non-drug behavioral management of short-term dental procedure in children	4-8	120	2021	Trials	10.1186/s13063-021-05540-x	HMD	Clinical Interventions	10.1186/s13063-021-05540-x	https://www.scopus.com/inward/record.uri?eid=2-s2.0-85113813059&doi=10.1186%2fs13063-021-05540-x&partnerID=40&md5=52bc1b22b480fcb125d663c6c2ec2814
Rauschenberger R., Barakat B.	Health and Safety of VR Use by Children in an Educational Use Case	10-12	30	2020	Proceedings - 2020 IEEE Conference on Virtual Reality and 3D User Interfaces, VR 2020	10.1109/VR46266.2020.1581276262586	HMD	Adoption & User Experience	10.1109/VR46266.2020.1581276262586	https://www.scopus.com/inward/record.uri?eid=2-s2.0-85085511120&doi=10.1109%2fVR46266.2020.1581276262586&partnerID=40&md5=86e0443fd701843b3798d22438dc351a
Ravindran V., Osgood M., Sazawal V., Solorzano R., Turnacioglu S.	Virtual reality support for joint attention using the floreo joint attention module: Usability and feasibility pilot study	9-16	12	2019	JMIR Pediatrics and Parenting	10.2196/14429	HMD	Teaching & Learning	10.2196/14429	https://www.scopus.com/inward/record.uri?eid=2-s2.0-85079771400&doi=10.2196%2f14429&partnerID=40&md5=088f95a7e3bae8b52c6aeed79526ba06
Reid D.	The influence of virtual reality on playfulness in children with cerebral palsy: A pilot study	8-13	13	2004	Occupational Therapy International	10.1002/oti.202	Screen-based VR	Clinical Interventions	10.1002/oti.202	https://www.scopus.com/inward/record.uri?eid=2-s2.0-4544365227&doi=10.1002%2foti.202&partnerID=40&md5=7b5b8043ff773e4f560fb2e13e381829
Remmer M., Denami M., Marquet P.	Why pokémon GO is the future of school education. Effects of AR on intrinsic motivation of children at elementary school	6-7	18	2017	ACM International Conference Proceeding Series	10.1145/3110292.3110293	AR	Adoption & User Experience	10.1145/3110292.3110293	https://www.scopus.com/inward/record.uri?eid=2-s2.0-85050125386&doi=10.1145%2f3110292.3110293&partnerID=40&md5=5f7207e04ce174dd6c7d233fa8c54c90
Ren K., Liu H., Zhang M., Qiu X., Yan H., Zhang J.	Design and Implementation of Immersive and Interactive System Based on Unreal Engine	.	.	2021	ACM International Conference Proceeding Series	10.1145/3480433.3480449	R&D	Design & Prototyping	10.1145/3480433.3480449	https://www.scopus.com/inward/record.uri?eid=2-s2.0-85119172779&doi=10.1145%2f3480433.3480449&partnerID=40&md5=7e72ea28e31932b25b319e20a26c1089
Ribeiro Amantini S.N.S., Pascotto Montilha A.A., Antonelli B.C., Leite K.T.M., Rios D., Cruvinel T., Neto N.L., Oliveira T.M., Moreira Machado M.A.A.	Using augmented reality to motivate oral hygiene practice in children: Protocol for the development of a serious game	6-10	.	2020	JMIR Research Protocols	10.2196/10987	AR	Design & Prototyping	10.2196/10987	https://www.scopus.com/inward/record.uri?eid=2-s2.0-85083209696&doi=10.2196%2f10987&partnerID=40&md5=db8f1464960d9ee986a2ddd0b74fb900
Ribeiro P., Michel A., Iurgel I., Ressel C., Sylla C., Müller W.	Empowering children to author digital media effects for reader's theatre	.	.	2018	IDC 2018 - Proceedings of the 2018 ACM Conference on Interaction Design and Children	10.1145/3202185.3210793	Screen-based VR	Teaching & Learning	10.1145/3202185.3210793	https://www.scopus.com/inward/record.uri?eid=2-s2.0-85051461687&doi=10.1145%2f3202185.3210793&partnerID=40&md5=c0ce27cbad6309fbd671683ca2bab95e
Ribeiro P., Sylla C., Iurgel I., Müller W., Ressel C.	STREEN - Designing smart environments for story reading with children	.	.	2017	Interaction Design and Architecture(s)		Screen-based VR	Teaching & Learning		https://www.scopus.com/inward/record.uri?eid=2-s2.0-85021772224&partnerID=40&md5=9169c22e0ff46f3cca6d18526cfb3617
Richard E., Billaudeau V., Richard P., Gaudin G.	Augmented reality for rehabilitation of cognitive disabled children: A preliminary study	7-11	92	2007	2007 Virtual Rehabilitation, IWVR	10.1109/ICVR.2007.4362148	CAVE	Teaching & Learning	10.1109/ICVR.2007.4362148	https://www.scopus.com/inward/record.uri?eid=2-s2.0-50849119401&doi=10.1109%2fICVR.2007.4362148&partnerID=40&md5=5fda0c3febba0cf51763fb52eaacfbff
Rizzo A.A., Buckwalter J.G., Bowerly T., Van Der Zaag C., Humphrey L., Neumann U., Chua C., Kyriakakis C., Van Rooyen A., Sisemore D.	The virtual classroom: A virtual reality environment for the assessment and rehabilitation of attention deficits	8-12	30	2000	Cyberpsychology and Behavior	10.1089/10949310050078940	HMD	Clinical Interventions	10.1089/10949310050078940	https://www.scopus.com/inward/record.uri?eid=2-s2.0-0033948072&doi=10.1089%2f10949310050078940&partnerID=40&md5=7d39a505ff574bdee89e76f953276188
Rodrigo-Yanguas M., Martin-Moratinos M., Menendez-Garcia A., Gonzalez-Tardon C., Sanchez-Sanchez F., Royuela A., Blasco-Fontecilla H.	A Virtual Reality Serious Videogame Versus Online Chess Augmentation in Patients with Attention Deficit Hyperactivity Disorder: A Randomized Clinical Trial	12-22	105	2021	Games for Health Journal	10.1016/j.compedu.2019.04.010	HMD vs. Control	Teaching & Learning	10.1089/g4h.2021.0073	https://www.scopus.com/inward/record.uri?eid=2-s2.0-85112427133&doi=10.1089%2fg4h.2021.0073&partnerID=40&md5=0107ef3a56c9b621ddc3d7f79e02129a
Rodríguez A.O.R., Riaño M.A., García P.A.G., Marín C.E.M., Crespo R.G., Wu X.	Emotional characterization of children through a learning environment using learning analytics and AR-Sandbox	5-7	20	2020	Journal of Ambient Intelligence and Humanized Computing	10.1007/s12652-020-01887-2	AR	Design & Prototyping	10.1007/s12652-020-01887-2	https://www.scopus.com/inward/record.uri?eid=2-s2.0-85082747411&doi=10.1007%2fs12652-020-01887-2&partnerID=40&md5=42850aca19004ba77b69603557ded12c
Rohani D.A., Sorensen H.B.D., Puthusserypady S.	Brain-computer interface using P300 and virtual reality: A gaming approach for treating ADHD	6-12	68	2014	2014 36th Annual International Conference of the IEEE Engineering in Medicine and Biology Society, EMBC 2014	10.1109/EMBC.2014.6944403	Screen-based VR	Clinical Interventions	10.1109/EMBC.2014.6944403	https://www.scopus.com/inward/record.uri?eid=2-s2.0-84929492693&doi=10.1109%2fEMBC.2014.6944403&partnerID=40&md5=f07f4148a4bae038135d50f8000c8539
Romeas T., Greffou S., Allard R., Forget R., McKerral M., Faubert J., Gagnon I.	Dynamic Visual Stimulations Produced in a Controlled Virtual Reality Environment Reveals Long-Lasting Postural Deficits in Children With Mild Traumatic Brain Injury	9-18	38	2021	Frontiers in Neurology	10.3389/fneur.2021.596615	HMD	Clinical Interventions	10.3389/fneur.2021.596615	https://www.scopus.com/inward/record.uri?eid=2-s2.0-85120848125&doi=10.3389%2ffneur.2021.596615&partnerID=40&md5=6681f11890503c14aa33282f2e67ba75
Rosli M.I., Che Embi Z., Abdullah J.	A Non-immersive Virtual Reality Application for Children with Autism Spectrum Disorder	.	.	2021	Lecture Notes in Computer Science (including subseries Lecture Notes in Artificial Intelligence and Lecture Notes in Bioinformatics)	10.1007/978-3-030-80421-3_57	R&D	Clinical Interventions	10.1007/978-3-030-80421-3_57	https://www.scopus.com/inward/record.uri?eid=2-s2.0-85112324675&doi=10.1007%2f978-3-030-80421-3_57&partnerID=40&md5=60d2d88f62c4f06a98ce6e858f2842a0
Rötkönen E., Najmul Islam A.K.M., Sutinen E.	Toward pedagogy driven virtual reality learning space design	9-11	11	2019	IFIP Advances in Information and Communication Technology	10.1007/978-3-030-28764-1_26	HMD	Adoption & User Experience	10.1007/978-3-030-28764-1_26	https://www.scopus.com/inward/record.uri?eid=2-s2.0-85070709398&doi=10.1007%2f978-3-030-28764-1_26&partnerID=40&md5=539f075e97194164c539d23cf26300a3
Rötkönen E., Winschiers-Theophilus H., Goagoses N., Itenge H., Shinedima G., Sutinen E.	Playing on the Globe: Facilitating virtual communications between Namibian and Finnish learners to co-design an interactive map game	12-15	10	2021	Proceedings of Interaction Design and Children, IDC 2021	10.1145/3459990.3460707	Screen-based VR	Teaching & Learning	10.1145/3459990.3460707	https://www.scopus.com/inward/record.uri?eid=2-s2.0-85110247821&doi=10.1145%2f3459990.3460707&partnerID=40&md5=a528cc96527d8aab2f6ae8b45f8f97bd
Roussou M.	Examining young learners' activity within interactive virtual environments	7-12	.	2004	Proceedings of the 2004 Conference on Interaction Design and Children: Building a Community, IDC 2004	10.1145/1017833.1017872	CAVE	Teaching & Learning	10.1145/1017833.1017872	https://www.scopus.com/inward/record.uri?eid=2-s2.0-84862799100&doi=10.1145%2f1017833.1017872&partnerID=40&md5=d8e8f47a35acf8fefc44fdf23a6dcaf9
Roussou M., Oliver M., Slater M.	The virtual playground: An educational virtual reality environment for evaluating interactivity and conceptual learning	8-12	55	2006	Virtual Reality	10.1007/s10055-006-0035-5	CAVE	Adoption & User Experience	10.1007/s10111-007-0070-3	https://www.scopus.com/inward/record.uri?eid=2-s2.0-43449125652&doi=10.1007%2fs10111-007-0070-3&partnerID=40&md5=e0e546ff14dc90c6268c66aae24c3fe6
Roussou M., Oliver M., Slater M.	Exploring activity theory as a tool for evaluating interactivity and learning in virtual environments for children	7-12	3	2008	Cognition, Technology and Work	10.1007/s10111-007-0070-3	CAVE	Adoption & User Experience	10.1007/s10055-006-0035-5	https://www.scopus.com/inward/record.uri?eid=2-s2.0-33751116817&doi=10.1007%2fs10055-006-0035-5&partnerID=40&md5=119b756ee33c0a360558a51af30563d8
Roussou M., Slater M.	Comparison of the Effect of Interactive versus Passive Virtual Reality Learning Activities in Evoking and Sustaining Conceptual Change	8-12	50	2020	IEEE Transactions on Emerging Topics in Computing	10.1109/TETC.2017.2737983	HMD	Teaching & Learning	10.1109/TETC.2017.2737983	https://www.scopus.com/inward/record.uri?eid=2-s2.0-85029183895&doi=10.1109%2fTETC.2017.2737983&partnerID=40&md5=d0323b4b8ffbd3ba64b186f2a569f1a1
Rowan-Robinson A.	Field trip to mars	.	.	2017	ACM SIGGRAPH 2017 Talks, SIGGRAPH 2017	10.1145/3084363.3085074	HMD	Design & Prototyping	10.1145/3084363.3085074	https://www.scopus.com/inward/record.uri?eid=2-s2.0-85033404674&doi=10.1145%2f3084363.3085074&partnerID=40&md5=400c662f84a34a33addad98d4e496961
Rowe L.S., Jouriles E.N., McDonald R.	Reducing Sexual Victimization Among Adolescent Girls: A Randomized Controlled Pilot Trial of My Voice, My Choice	14-18	83	2015	Behavior Therapy	10.1016/j.beth.2014.11.003	HMD	Teaching & Learning	10.1016/j.beth.2014.11.003	https://www.scopus.com/inward/record.uri?eid=2-s2.0-84947316081&doi=10.1016%2fj.beth.2014.11.003&partnerID=40&md5=8d046863fdbf09384115d8f71c7a5543
Russo-Ponsaran N., McKown C., Johnson J., Russo J., Crossman J., Reife I.	Virtual Environment for Social Information Processing: Assessment of Children with and without Autism Spectrum Disorders	8-12	50	2018	Autism Research	10.1002/aur.1889	Screen-based VR	Clinical Interventions	10.1002/aur.1889	https://www.scopus.com/inward/record.uri?eid=2-s2.0-85042387820&doi=10.1002%2faur.1889&partnerID=40&md5=780aab6a3d8ac67c6cb34aa7e29d200c
Ryokai K., Li Y.L.	VR SandScape: Working with multiple perspectives in a hybrid VR/SAR collaborative play space	2-13	7	2020	CHI PLAY 2020 - Extended Abstracts of the 2020 Annual Symposium on Computer-Human Interaction in Play	10.1145/3383668.3419892	AR	Design & Prototyping	10.1145/3383668.3419892	https://www.scopus.com/inward/record.uri?eid=2-s2.0-85096764393&doi=10.1145%2f3383668.3419892&partnerID=40&md5=5a38e4f587809a6fca6bb5d37fac36aa
Ryu J.-H., Oh A.-Y., Yoo H.-J., Kim J.-H., Park J.-W., Han S.-H.	The effect of an immersive virtual reality tour of the operating theater on emergence delirium in children undergoing general anesthesia: A randomized controlled trial	4-10	86	2019	Paediatric Anaesthesia	10.1111/pan.13535	HMD	Clinical Interventions	10.1111/pan.13535	https://www.scopus.com/inward/record.uri?eid=2-s2.0-85057226579&doi=10.1111%2fpan.13535&partnerID=40&md5=960eff2b79bc95933fcf878a01e34f68
Ryu J.-H., Park J.-W., Choi S.I., Kim J.Y., Lee H., Yoo H.-J., Han S.-H.	Virtual reality vs. Tablet video as an experiential education platform for pediatric patients undergoing chest radiography: A randomized clinical trial	4-8	120	2021	Journal of Clinical Medicine	10.1109/IV51561.2020.00119	HMD vs. Control	Teaching & Learning	10.3390/jcm10112486	https://www.scopus.com/inward/record.uri?eid=2-s2.0-85114078855&doi=10.3390%2fjcm10112486&partnerID=40&md5=f65ba7d57ec2f1212a6732a3af0e3750
Ryu J.-H., Park J.-W., Nahm F.S., Jeon Y.-T., Oh A.-Y., Lee H.J., Kim J.-H., Han S.-H.	The effect of gamification through a virtual reality on preoperative anxiety in pediatric patients undergoing general anesthesia: A prospective, randomized, and controlled trial	4-10	69	2018	Journal of Clinical Medicine	10.3390/jcm7090284	HMD	Clinical Interventions	10.3390/jcm7090284	https://www.scopus.com/inward/record.uri?eid=2-s2.0-85071871377&doi=10.3390%2fjcm7090284&partnerID=40&md5=6220d2e89b76643ffcb9ba4c25f31899
Sabariah M.K., Santosa P.I., Ferdiana R.	Identification of children learning styles using elicitation application	6-8	37	2020	Journal of Computer Science	10.3844/JCSSP.2020.856.862	Screen-based VR	Teaching & Learning	10.3844/JCSSP.2020.856.862	https://www.scopus.com/inward/record.uri?eid=2-s2.0-85089672061&doi=10.3844%2fJCSSP.2020.856.862&partnerID=40&md5=86696f05ab5c3095aa26c1189afbdaa0
Salanger M., Lewis D., Vallier T., McDermott T., Dergan A.	Applying virtual reality to audiovisual speech perception tasks in children	8-12	40	2020	American Journal of Audiology	10.1016/j.ijcci.2019.04.002	HMD vs. Control	Teaching & Learning	10.1044/2020_AJA-19-00004	https://www.scopus.com/inward/record.uri?eid=2-s2.0-85086052274&doi=10.1044%2f2020_AJA-19-00004&partnerID=40&md5=04a2f94ef113ee18f9674a876b69b747
Sánchez J., Sáenz M.	Three-dimensional virtual environments for blind children	10-15	9	2006	Cyberpsychology and Behavior	10.1089/cpb.2006.9.200	Screen-based VR	Clinical Interventions	10.1089/cpb.2006.9.200	https://www.scopus.com/inward/record.uri?eid=2-s2.0-33646716933&doi=10.1089%2fcpb.2006.9.200&partnerID=40&md5=15ea2355efefb7688526a8c82132a727
Schlechter A.K., Whitaker W., Iyer S., Gabriele G., Wilkinson M.	Virtual reality distraction during pediatric intravenous line placement in the emergency department: A prospective randomized comparison study	4-17	116	2021	American Journal of Emergency Medicine		HMD vs. Control	Teaching & Learning	10.1016/j.ajem.2020.04.009	https://www.scopus.com/inward/record.uri?eid=2-s2.0-85083321331&doi=10.1016%2fj.ajem.2020.04.009&partnerID=40&md5=883b16a597b903a9589dde5d69c286b0
Schloss I., O. Bailey J., Tripathi S.	I'm in his belly!": Children's Responses to Different Types of Characters in Virtual Reality	5-9	25	2021	Proceedings of Interaction Design and Children, IDC 2021	10.1145/3459990.3460723	HMD	Adoption & User Experience	10.1145/3459990.3460723	https://www.scopus.com/inward/record.uri?eid=2-s2.0-85110053933&doi=10.1145%2f3459990.3460723&partnerID=40&md5=0abfadac2d4b497697f05579604e03de
Schmitt Y.S., Hoffman H.G., Blough D.K., Patterson D.R., Jensen M.P., Soltani M., Carrougher G.J., Nakamura D., Sharar S.R.	A randomized, controlled trial of immersive virtual reality analgesia, during physical therapy for pediatric burns	6-19	54	2011	Burns	10.1016/j.burns.2010.07.007	HMD	Clinical Interventions	10.1016/j.burns.2010.07.007	https://www.scopus.com/inward/record.uri?eid=2-s2.0-78650520059&doi=10.1016%2fj.burns.2010.07.007&partnerID=40&md5=d88577a30f0ba8a584bae044c56c8211
Schneider S.M., Workman M.L.	Effects of virtual reality on symptom distress in children receiving chemotherapy	10-17	12	1999	Cyberpsychology and Behavior	10.1089/cpb.1999.2.125	HMD	Clinical Interventions	10.1089/cpb.1999.2.125	https://www.scopus.com/inward/record.uri?eid=2-s2.0-0033031013&doi=10.1089%2fcpb.1999.2.125&partnerID=40&md5=5b70c00aef120812f996513244ec1400
Schofield T., Pisanty D.T., Arrigoni G., Reynolds K., Pattinson R.	Magical realism and augmented reality: Designing apps with children in a cultural institution	7-14	.	2019	DIS 2019 - Proceedings of the 2019 ACM Designing Interactive Systems Conference	10.1145/3322276.3322293	Screen-based VR	Design & Prototyping	10.1145/3322276.3322293	https://www.scopus.com/inward/record.uri?eid=2-s2.0-85070586446&doi=10.1145%2f3322276.3322293&partnerID=40&md5=57763b9872159e8e7de2e183edc365c8
Schwab S.M., Grover F.M., Abney D.H., Silva P.L., Riley M.A.	Children and adolescents with cerebral palsy flexibly adapt grip control in response to variable task demands	8-16	20	2020	Clinical Biomechanics	10.1016/j.clinbiomech.2020.105149	HMD	Clinical Interventions	10.1016/j.clinbiomech.2020.105149	https://www.scopus.com/inward/record.uri?eid=2-s2.0-85089515946&doi=10.1016%2fj.clinbiomech.2020.105149&partnerID=40&md5=db10406f171f2ec70a7654689702a2cc
Schwebel D.C., Combs T., Rodriguez D., Severson J., Sisiopiku V.	Community-based pedestrian safety training in virtual reality: A pragmatic trial	7-8	44	2016	Accident Analysis and Prevention	10.1016/j.aap.2015.10.002	Screen-based VR	Teaching & Learning	10.1016/j.aap.2015.10.002	https://www.scopus.com/inward/record.uri?eid=2-s2.0-84944408931&doi=10.1016%2fj.aap.2015.10.002&partnerID=40&md5=44e55b8610da7f317ac75a6975d7ebc4
Schwebel D.C., Gaines J., Severson J.	Validation of virtual reality as a tool to understand and prevent child pedestrian injury	7-9	102	2008	Accident Analysis and Prevention	10.1016/j.aap.2008.03.005	Screen-based VR	Teaching & Learning	10.1016/j.aap.2008.03.005	https://www.scopus.com/inward/record.uri?eid=2-s2.0-46249129438&doi=10.1016%2fj.aap.2008.03.005&partnerID=40&md5=93cd98c52a030d9e3a160d4a32866cb3
Schwebel D.C., McClure L.A.	Using virtual reality to train children in safe street-crossing skills	7-8	60	2010	Injury Prevention	10.1136/ip.2009.025288	Screen-based VR	Teaching & Learning	10.1136/ip.2009.025288	https://www.scopus.com/inward/record.uri?eid=2-s2.0-77449126064&doi=10.1136%2fip.2009.025288&partnerID=40&md5=a5763c2b7b7479ed560e0d1efe2bb210
Schwebel D.C., Severson J., He Y., McClure L.A.	Virtual reality by mobile smartphone: Improving child pedestrian safety	7-8	498	2017	Injury Prevention	10.1136/injuryprev-2016-042168	HMD	Teaching & Learning	10.1136/injuryprev-2016-042168	https://www.scopus.com/inward/record.uri?eid=2-s2.0-84985040895&doi=10.1136%2finjuryprev-2016-042168&partnerID=40&md5=b459101c3d3bbdcfc044e2c1b2b94b66
Schwebel D.C., Shen J., McClure L.A.	How do children learn to cross the street? The process of pedestrian safety training	7-8	59	2016	Traffic Injury Prevention	10.1080/15389588.2015.1125478	Projection	Teaching & Learning	10.1080/15389588.2015.1125478	https://www.scopus.com/inward/record.uri?eid=2-s2.0-84975497081&doi=10.1080%2f15389588.2015.1125478&partnerID=40&md5=db3f766042015f02a439ec208d54a1da
Semerci R., Akgün Kostak M., Eren T., Avci G.	Effects of Virtual Reality on Pain During Venous Port Access in Pediatric Oncology Patients: A Randomized Controlled Study	7-18	71	2021	Journal of Pediatric Oncology Nursing	10.1145/1999030.1999055	HMD vs. Control	Teaching & Learning	10.1177/1043454220975702	https://www.scopus.com/inward/record.uri?eid=2-s2.0-85097500230&doi=10.1177%2f1043454220975702&partnerID=40&md5=800ebd347c5ed25f7bf45e2f246fd4a7
Serafin S., Adjorlu A., Andersen L., Andersen N.	Singing in Virtual Reality with the Danish National Children’s Choir	.	.	2021	Lecture Notes in Computer Science (including subseries Lecture Notes in Artificial Intelligence and Lecture Notes in Bioinformatics)	10.1007/978-3-030-70210-6_36	HMD	Clinical Interventions	10.1007/978-3-030-70210-6_36	https://www.scopus.com/inward/record.uri?eid=2-s2.0-85103435558&doi=10.1007%2f978-3-030-70210-6_36&partnerID=40&md5=588873d5943d9a4a8868c00557ed1aff
Shahab M., Taheri A., Hosseini S.R., Mokhtari M., Meghdari A., Alemi M., Pouretemad H., Shariati A., Pour A.G.	Social Virtual Reality Robot (V2R): A Novel Concept for Education and Rehabilitation of Children with Autism	4-6	35	2018	5th RSI International Conference on Robotics and Mechatronics, IcRoM 2017	10.1109/ICRoM.2017.8466148	HMD	Adoption & User Experience	10.1109/ICRoM.2017.8466148	https://www.scopus.com/inward/record.uri?eid=2-s2.0-85054509808&doi=10.1109%2fICRoM.2017.8466148&partnerID=40&md5=dabd18f5a023578f46eeeb547e20b46c
Shahab M., Taheri A., Mokhtari M., Shariati A., Heidari R., Meghdari A., Alemi M.	Utilizing social virtual reality robot (V2R) for music education to children with high-functioning autism	6-8	5	2022	Education and Information Technologies	10.1007/s10639-020-10392-0	HMD	Clinical Interventions	10.1007/s10639-020-10392-0	https://www.scopus.com/inward/record.uri?eid=2-s2.0-85098792370&doi=10.1007%2fs10639-020-10392-0&partnerID=40&md5=66f010d125c424fdfcf88087e64b4837
Shapira L., Amores J., Benavides X.	TactileVR: Integrating Physical Toys into Learn and Play Virtual Reality Experiences	5-11	11	2016	Proceedings of the 2016 IEEE International Symposium on Mixed and Augmented Reality, ISMAR 2016	10.1109/ISMAR.2016.25	HMD	Design & Prototyping	10.1109/ISMAR.2016.25	https://www.scopus.com/inward/record.uri?eid=2-s2.0-85010383461&doi=10.1109%2fISMAR.2016.25&partnerID=40&md5=13520a2147eeea2127c0085419cb8235
Sharaf N., Ahmed G., Ihab S.	Virtual/Mixed Reality Control of a Game through Scratch	10-12	10	2020	Proceedings of the International Conference on Information Visualisation	10.1007/978-3-030-34350-7_37	HMD vs. Control	Teaching & Learning	10.1109/IV51561.2020.00119	https://www.scopus.com/inward/record.uri?eid=2-s2.0-85102943101&doi=10.1109%2fIV51561.2020.00119&partnerID=40&md5=65f59e8f5ea4f2c76307dd6be2abee07
Sharar S.R., Carrougher G.J., Nakamura D., Hoffman H.G., Blough D.K., Patterson D.R.	Factors Influencing the Efficacy of Virtual Reality Distraction Analgesia During Postburn Physical Therapy: Preliminary Results from 3 Ongoing Studies	6-65	88	2007	Archives of Physical Medicine and Rehabilitation	10.1016/j.apmr.2007.09.004	HMD	Clinical Interventions	10.1016/j.apmr.2007.09.004	https://www.scopus.com/inward/record.uri?eid=2-s2.0-36249013768&doi=10.1016%2fj.apmr.2007.09.004&partnerID=40&md5=da61cfb5265a02a06fc2142e1f2018bc
Shegog R., Markham C., Peskin M., Dancel M., Coton C., Tortolero S.	'It's your game': An innovative multimedia virtual world to prevent HIV/STI and pregnancy in middle school youth	12-13	14	2007	Studies in Health Technology and Informatics		Screen-based VR	Clinical Interventions		https://www.scopus.com/inward/record.uri?eid=2-s2.0-35748947795&partnerID=40&md5=2a6831ff97d3b0e5f4bd0cbce1091f39
Shen J., Johnson S., Chen C., Xiang H.	Virtual Reality for Pediatric Traumatic Brain Injury Rehabilitation: A Systematic Review	.	.	2020	American Journal of Lifestyle Medicine	10.3233/SHTI210961	Lit review	Review	10.1177/1559827618756588	https://www.scopus.com/inward/record.uri?eid=2-s2.0-85041722323&doi=10.1177%2f1559827618756588&partnerID=40&md5=0764926625086f15b014ac2b2d1954c4
Shen J., Xiang H., Luna J., Grishchenko A., Patterson J., Strouse R.V., Roland M., Lundine J.P., Koterba C.H., Lever K., Groner J.I., Huang Y., Lin E.-J.D.	Virtual reality–Based executive function rehabilitation system for children with traumatic brain injury: Design and usability study	7-17	4	2020	JMIR Serious Games	10.2196/16947	HMD	Clinical Interventions	10.2196/16947	https://www.scopus.com/inward/record.uri?eid=2-s2.0-85097507226&doi=10.2196%2f16947&partnerID=40&md5=35bc3e8dc72040495f0a02c8232c0cd3
Shirai A., Kobayashi K., Kawakita M., Hasegawa S., Nakajima M., Sato M.	Entertainment applications of human-scale virtual reality systems	.	.	2004	Lecture Notes in Computer Science (including subseries Lecture Notes in Artificial Intelligence and Lecture Notes in Bioinformatics)	10.1007/978-3-540-30543-9_5	R&D	Design & Prototyping	10.1007/978-3-540-30543-9_5	https://www.scopus.com/inward/record.uri?eid=2-s2.0-35048900209&doi=10.1007%2f978-3-540-30543-9_5&partnerID=40&md5=11eb4d8f63a4265c0dd6e7bb3a42a85e
Shirai N., Kondo L., Imura T.	Effects of visual information presented by augmented reality on children’s behavior	5-10	48	2020	Scientific Reports	10.1038/s41598-020-63820-z	AR	Design & Prototyping	10.1038/s41598-020-63820-z	https://www.scopus.com/inward/record.uri?eid=2-s2.0-85083802189&doi=10.1038%2fs41598-020-63820-z&partnerID=40&md5=85e975d156b4aa4d973ae9fa9a1df29a
Silva C., Bouchard S., Bélanger C.	Children's perception of phobogenic stimuli in virtual reality	7-13	38	2021	International Journal of Child-Computer Interaction	10.1016/j.ijcci.2021.100417	HMD	Clinical Interventions	10.1016/j.ijcci.2021.100417	https://www.scopus.com/inward/record.uri?eid=2-s2.0-85117586475&doi=10.1016%2fj.ijcci.2021.100417&partnerID=40&md5=d853c1851b4b9574a7c67f2bce83b8e1
Silva T.D.D., Fontes A.M.G.G., Oliveira-Furlan B.S.D., Roque T.T., Lima A.I.I., Souza B.M.M.D., Alberissi C.A.D.O., Silveira A.C., Moraes Í.A.P.D., Collett J., Silva R.P., Airoldi M.J., Ribeiro-Papa D.C., Dawes H., Monteiro C.B.D.M.	Effect of Combined Therapy of Virtual Reality and Transcranial Direct Current Stimulation in Children and Adolescents With Cerebral Palsy: A Study Protocol for a Triple-Blinded Randomized Controlled Crossover Trial	4-14	36	2020	Frontiers in Neurology	10.3389/fneur.2020.00953	Screen-based VR	Clinical Interventions	10.3389/fneur.2020.00953	https://www.scopus.com/inward/record.uri?eid=2-s2.0-85091092919&doi=10.3389%2ffneur.2020.00953&partnerID=40&md5=d533ec9d26519866a29ccd1c9631f9d6
Silva T.D.D., Silva P.L.D., Valenzuela E.D.J., Dias E.D., Simcsik A.O., de Carvalho M.G., Fontes A.M.G.G., Alberissi C.A.D.O., Araújo L.V.D., Brandão M.V.D.C., Dawes H., Monteiro C.B.D.M.	Serious Game Platform as a Possibility for Home-Based Telerehabilitation for Individuals With Cerebral Palsy During COVID-19 Quarantine – A Cross-Sectional Pilot Study	11-28	44	2021	Frontiers in Psychology	10.3389/fpsyg.2021.622678	Screen-based VR	Clinical Interventions	10.3389/fpsyg.2021.622678	https://www.scopus.com/inward/record.uri?eid=2-s2.0-85100909834&doi=10.3389%2ffpsyg.2021.622678&partnerID=40&md5=9078e32c02f8beb5653b1de52dd11363
Singh K., Srivastava A., Achary K., Dey A., Sharma O.	Augmented reality-based procedural task training application for less privileged children and autistic individuals	9-12	19	2019	Proceedings - VRCAI 2019: 17th ACM SIGGRAPH International Conference on Virtual-Reality Continuum and its Applications in Industry	10.1145/3359997.3365703	AR	Clinical Interventions	10.1145/3359997.3365703	https://www.scopus.com/inward/record.uri?eid=2-s2.0-85077115533&doi=10.1145%2f3359997.3365703&partnerID=40&md5=4d975d17910f10d479dcec43c5622c22
Siyahhan S., Barab S., James C.	Youth and the ethics of identity play in virtual spaces	10-14	265	2011	Journal of Interactive Learning Research		Screen-based VR	Clinical Interventions		https://www.scopus.com/inward/record.uri?eid=2-s2.0-79958720113&partnerID=40&md5=ca547b0f61f2e3012cc96cf1daf9d999
Skalski S., Konaszewski K., Pochwatko G., Balas R., Surzykiewicz J.	Effects of hemoencephalographic biofeedback with virtual reality on selected aspects of attention in children with ADHD	9-15	87	2021	International Journal of Psychophysiology	10.1016/j.ijpsycho.2021.10.001	Screen-based VR	Clinical Interventions	10.1016/j.ijpsycho.2021.10.001	https://www.scopus.com/inward/record.uri?eid=2-s2.0-85117065629&doi=10.1016%2fj.ijpsycho.2021.10.001&partnerID=40&md5=f0b157bee7ab7d10d8a467fac5c95aeb
Slaboda J.C., Keshner E.A.	Influence of optic flow on a sit-to-stand task in healthy children and adults	.	.	2009	2009 Virtual Rehabilitation International Conference, VR 2009	10.1109/ICVR.2009.5174255	Projection	Adoption & User Experience	10.1109/ICVR.2009.5174255	https://www.scopus.com/inward/record.uri?eid=2-s2.0-70449123363&doi=10.1109%2fICVR.2009.5174255&partnerID=40&md5=973df58f84b59aede315bd1e74e3d382
Smit E.S., Meijers M.H.C., van der Laan L.N.	Using virtual reality to stimulate healthy and environmentally friendly food consumption among children: An interview study	6-13	22	2021	International Journal of Environmental Research and Public Health	10.3390/ijerph18031088	HMD	Teaching & Learning	10.3390/ijerph18031088	https://www.scopus.com/inward/record.uri?eid=2-s2.0-85099963472&doi=10.3390%2fijerph18031088&partnerID=40&md5=5b5355f31c528316f59057cf8af08cb9
Smith S., Ericson E.	Using immersive game-based virtual reality to teach fire-safety skills to children	7-11	22	2009	Virtual Reality	10.1007/s10055-009-0113-6	CAVE	Teaching & Learning	10.1007/s10055-009-0113-6	https://www.scopus.com/inward/record.uri?eid=2-s2.0-67349196007&doi=10.1007%2fs10055-009-0113-6&partnerID=40&md5=b9ee0ecf6d2d4f42051de7a3717da8a6
Sorrentino F., Spano L.D., Scateni R.	SuperAvatar: Children and mobile tourist guides become friends using superpowered avatars	.	.	2015	Proceedings of 2015 International Conference on Interactive Mobile Communication Technologies and Learning, IMCL 2015	10.1109/IMCTL.2015.7359591	Screen-based VR	Design & Prototyping	10.1109/IMCTL.2015.7359591	https://www.scopus.com/inward/record.uri?eid=2-s2.0-84962418505&doi=10.1109%2fIMCTL.2015.7359591&partnerID=40&md5=45306ff4c43225610175e79e86948296
Southgate E.	Using Screen Capture Video to Understand Learning in Virtual Reality	13-15	48	2020	Proceedings - 2020 IEEE Conference on Virtual Reality and 3D User Interfaces, VRW 2020	10.1109/VRW50115.2020.00089	HMD	Design & Prototyping	10.1109/VRW50115.2020.00089	https://www.scopus.com/inward/record.uri?eid=2-s2.0-85085375899&doi=10.1109%2fVRW50115.2020.00089&partnerID=40&md5=737835e23813c394ace16dd14349a102
Southgate E., Smith S.P., Cividino C., Saxby S., Kilham J., Eather G., Scevak J., Summerville D., Buchanan R., Bergin C.	Embedding immersive virtual reality in classrooms: Ethical, organisational and educational lessons in bridging research and practice	12-15	54	2019	International Journal of Child-Computer Interaction	10.1016/j.ijcci.2018.10.002	HMD	Teaching & Learning	10.1016/j.ijcci.2018.10.002	https://www.scopus.com/inward/record.uri?eid=2-s2.0-85055982389&doi=10.1016%2fj.ijcci.2018.10.002&partnerID=40&md5=47b056002a11e372044aa23f1fe7968f
Sridhar P.K., Chan S.W.T., Chua Y., Quin Y.W., Nanayakkara S.	Going beyond performance scores: Understanding cognitive–affective states in Kindergarteners and application of framework in classrooms	11-13	36	2019	International Journal of Child-Computer Interaction	10.1145/3313831.3376667	HMD vs. Control	Teaching & Learning	10.1016/j.ijcci.2019.04.002	https://www.scopus.com/inward/record.uri?eid=2-s2.0-85065396440&doi=10.1016%2fj.ijcci.2019.04.002&partnerID=40&md5=7ff89c060ab37921da9845b4e3e4c2f2
Srisuphab A., Silapachote P., Sirilertworakul N., Phongpawarit J., Sutassananon K., Utara Y.	Integrated ZooEduGuide with multimedia and AR from the largest living classrooms to wildlife conservation awareness	.	.	2015	IEEE Region 10 Annual International Conference, Proceedings/TENCON	10.1109/TENCON.2014.7022304	AR	Teaching & Learning	10.1109/TENCON.2014.7022304	https://www.scopus.com/inward/record.uri?eid=2-s2.0-84940533416&doi=10.1109%2fTENCON.2014.7022304&partnerID=40&md5=ef1e53a69d4106b7bf77bc4146c802bd
Stafford J., Rodger M., Gómez-Jordana L.I., Whyatt C., Craig C.M.	Developmental differences across the lifespan in the use of perceptual information to guide action-based decisions	10-12	15	2021	Psychological Research	10.1007/s00426-021-01476-8	HMD	Teaching & Learning	10.1007/s00426-021-01476-8	https://www.scopus.com/inward/record.uri?eid=2-s2.0-85100729722&doi=10.1007%2fs00426-021-01476-8&partnerID=40&md5=fa8bd24ef055393bb1523fa0c8cd49c5
Stapleton C.	The toyscouts-immersive Jukebox University of Central Florida	.	.	2002	ACM SIGGRAPH 2002 Conference Abstracts and Applications, SIGGRAPH 2002	10.1145/1242073.1242144	CAVE	Teaching & Learning	10.1145/1242073.1242144	https://www.scopus.com/inward/record.uri?eid=2-s2.0-84945960178&doi=10.1145%2f1242073.1242144&partnerID=40&md5=9d69718718aafc83b9ad39c7b7565b47
Stavrinos D., Byington K.W., Schwebel D.C.	Effect of cell phone distraction on pediatric pedestrian injury risk	10-11	77	2009	Pediatrics	10.1542/peds.2008-1382	Screen-based VR	Teaching & Learning	10.1542/peds.2008-1382	https://www.scopus.com/inward/record.uri?eid=2-s2.0-61549133934&doi=10.1542%2fpeds.2008-1382&partnerID=40&md5=4dec1e31dec76ecee09537156dcec6ff
Stefanidi E., Arampatzis D., Leonidis A., Korozi M., Antona M., Papagiannakis G.	MagiPlay: An Augmented Reality Serious Game Allowing Children to Program Intelligent Environments	7-12	10	2020	Lecture Notes in Computer Science (including subseries Lecture Notes in Artificial Intelligence and Lecture Notes in Bioinformatics)	10.1007/978-3-662-61983-4_9	AR	Teaching & Learning	10.1007/978-3-662-61983-4_9	https://www.scopus.com/inward/record.uri?eid=2-s2.0-85088464892&doi=10.1007%2f978-3-662-61983-4_9&partnerID=40&md5=879ff78ff29c48ee4d0e8b5aaf30a4f6
Strickland D.	A virtual reality application with autistic children	7-9	2	1996	Presence: Teleoperators and Virtual Environments	10.1162/pres.1996.5.3.319	HMD	Clinical Interventions	10.1162/pres.1996.5.3.319	https://www.scopus.com/inward/record.uri?eid=2-s2.0-0030158804&doi=10.1162%2fpres.1996.5.3.319&partnerID=40&md5=adeaa8f5227d37ae5005906d259244ea
Stunden C., Stratton K., Zakani S., Jacob J.M.	Comparing a virtual reality-based simulation app (VR-MRI) with a standard preparatory manual and child life program for improving success and reducing anxiety during pediatric medical imaging: Randomized clinical trial	4-13	92	2021	Journal of Medical Internet Research	10.2196/22942	HMD	Clinical Interventions	10.2196/22942	https://www.scopus.com/inward/record.uri?eid=2-s2.0-85115937648&doi=10.2196%2f22942&partnerID=40&md5=0b77044d7e79c6d8ae42015cba706132
Sudarmilah E., Siregar R.M.P.	The usability of “keepin” collect the trash: Virtual reality educational game in android smartphone for children	8-12	30	2019	International Journal of Engineering and Advanced Technology		HMD	Design & Prototyping		https://www.scopus.com/inward/record.uri?eid=2-s2.0-85067114785&partnerID=40&md5=aee1c90149b308942bec8d88f9cb6b45
Sülter R.E., Ketelaar P.E., Lange W.-G.	SpeakApp-Kids! Virtual reality training to reduce fear of public speaking in children – A proof of concept	9-12	89	2022	Computers and Education	10.1002/cav.1727	HMD vs. Control	Teaching & Learning	10.1016/j.compedu.2021.104384	https://www.scopus.com/inward/record.uri?eid=2-s2.0-85120874093&doi=10.1016%2fj.compedu.2021.104384&partnerID=40&md5=b00e1b09c63a8c3c2aa3778b24dbc99d
Sun R., Haraldsson H., Zhao Y., Belongie S.	Anon-Emoji: An optical see-Through augmented reality system for children with autism spectrum disorders to promote understanding of facial expressions and emotions	.	.	2019	Adjunct Proceedings of the 2019 IEEE International Symposium on Mixed and Augmented Reality, ISMAR-Adjunct 2019	10.1109/ISMAR-Adjunct.2019.00052	HMD	Clinical Interventions	10.1109/ISMAR-Adjunct.2019.00052	https://www.scopus.com/inward/record.uri?eid=2-s2.0-85078794472&doi=10.1109%2fISMAR-Adjunct.2019.00052&partnerID=40&md5=a69f21a428703f3e3af6149c53db5921
Suzuki K.	Social imaging technology to identify and represent social behaviors	.	.	2015	UbiComp and ISWC 2015 - Proceedings of the 2015 ACM International Joint Conference on Pervasive and Ubiquitous Computing and the Proceedings of the 2015 ACM International Symposium on Wearable Computers	10.1145/2800835.2815379	Screen-based VR	Adoption & User Experience	10.1145/2800835.2815379	https://www.scopus.com/inward/record.uri?eid=2-s2.0-84962527306&doi=10.1145%2f2800835.2815379&partnerID=40&md5=4562629cc1edc8666c1dd2aeab87c898
Sveistrup H., Thornton M., Bryanton C., McComas J., Marshall S., Finestone H., McCormick A., McLean J., Brien M., Lajoie Y., Bisson E.	Outcomes of intervention programs using flatscreen virtual reality	.	.	2004	Annual International Conference of the IEEE Engineering in Medicine and Biology - Proceedings		Screen-based VR	Clinical Interventions		https://www.scopus.com/inward/record.uri?eid=2-s2.0-19944376825&partnerID=40&md5=bdf2f29c7a12d7fab3ea1ce5762dfd25
Tapiro H., Oron-Gilad T., Parmet Y.	Towards Understanding the Influence of Environmental Distractors on Pedestrian Behavior	7-10	16	2015	Procedia Manufacturing	10.1016/j.promfg.2015.07.659	CAVE	Teaching & Learning	10.1016/j.promfg.2015.07.659	https://www.scopus.com/inward/record.uri?eid=2-s2.0-85009918010&doi=10.1016%2fj.promfg.2015.07.659&partnerID=40&md5=67b864ff9be6a18350af0f6f0df59d6f
Tapiro H., Oron-Gilad T., Parmet Y.	Cell phone conversations and child pedestrian's crossing behavior; a simulator study	7-13	38	2016	Safety Science	10.1016/j.ssci.2016.05.013	CAVE	Teaching & Learning	10.1016/j.ssci.2016.05.013	https://www.scopus.com/inward/record.uri?eid=2-s2.0-84975070396&doi=10.1016%2fj.ssci.2016.05.013&partnerID=40&md5=586c2241b81871ad20a346e09520e9da
Tarkkanen K., Lehto A., Oliva D., Somerkoski B., Haavisto T., Luimula M.	Research study design for teaching and testing fire safety skills with AR and VR Games	7-14	.	2020	11th IEEE International Conference on Cognitive Infocommunications, CogInfoCom 2020 - Proceedings	10.1109/CogInfoCom50765.2020.9237831	HMD	Teaching & Learning	10.1109/CogInfoCom50765.2020.9237831	https://www.scopus.com/inward/record.uri?eid=2-s2.0-85096361007&doi=10.1109%2fCogInfoCom50765.2020.9237831&partnerID=40&md5=44575e2d89999555aca8e9be53dd6969
Taylor J.S., Chandler J.M., Menendez M., Diyaolu M., Austin J.R., Gibson M.L., Portelli K.I., Caruso T.J., Rodriguez S., Chao S.D.	Small surgeries, big smiles: using virtual reality to reduce the need for sedation or general anesthesia during minor surgical procedures	6-17	38	2021	Pediatric Surgery International	10.1007/s00383-021-04955-6	HMD	Clinical Interventions	10.1007/s00383-021-04955-6	https://www.scopus.com/inward/record.uri?eid=2-s2.0-85110334557&doi=10.1007%2fs00383-021-04955-6&partnerID=40&md5=379b4cd584ff4d3e1d6d88aca58f67c0
Tennant M., Anderson N., Youssef G.J., McMillan L., Thorson R., Wheeler G., McCarthy M.C.	Effects of immersive virtual reality exposure in preparing pediatric oncology patients for radiation therapy	6-12	30	2021	Technical Innovations and Patient Support in Radiation Oncology	10.1016/j.tipsro.2021.06.001	HMD	Clinical Interventions	10.1016/j.tipsro.2021.06.001	https://www.scopus.com/inward/record.uri?eid=2-s2.0-85109443949&doi=10.1016%2fj.tipsro.2021.06.001&partnerID=40&md5=b915c552995eb3ee49796291dc45f2c9
Tennant M., McGillivray J., Youssef G.J., McCarthy M.C., Clark T.-J.	Feasibility, Acceptability, and Clinical Implementation of an Immersive Virtual Reality Intervention to Address Psychological Well-Being in Children and Adolescents With Cancer	7-19	90	2020	Journal of pediatric oncology nursing : official journal of the Association of Pediatric Oncology Nurses	10.1007/978-3-319-39690-3_41	HMD vs. Control	Teaching & Learning	10.1177/1043454220917859	https://www.scopus.com/inward/record.uri?eid=2-s2.0-85086625469&doi=10.1177%2f1043454220917859&partnerID=40&md5=341f510cb29daba31fbc836bf00c4909
Tennant M., Youssef G.J., McGillivray J., Clark T.-J., McMillan L., McCarthy M.C.	Exploring the use of Immersive Virtual Reality to enhance Psychological Well-Being in Pediatric Oncology: A pilot randomized controlled trial	7-19	90	2020	European Journal of Oncology Nursing	10.29333/iji.2022.15132a	HMD vs. Control	Teaching & Learning	10.1016/j.ejon.2020.101804	https://www.scopus.com/inward/record.uri?eid=2-s2.0-85090880142&doi=10.1016%2fj.ejon.2020.101804&partnerID=40&md5=8b19ab03852908523850ace62173cd5e
Thomsen L.A., Adjorlu A.	A collaborative virtual reality supermarket training application to teach shopping skills to young individuals with autism spectrum disorder	16-22	18	2021	Proceedings - 2021 IEEE Conference on Virtual Reality and 3D User Interfaces Abstracts and Workshops, VRW 2021	10.1109/VRW52623.2021.00015	HMD	Clinical Interventions	10.1109/VRW52623.2021.00015	https://www.scopus.com/inward/record.uri?eid=2-s2.0-85105974285&doi=10.1109%2fVRW52623.2021.00015&partnerID=40&md5=8fc5d09678606288030cebf0d832afe8
Tianwu Y., Changjiu Z., Jiayao S.	Virtual Reality Based Independent Travel Training System for Children with Intellectual Disability	.	.	2017	Proceedings - UKSim-AMSS 2016: 10th European Modelling Symposium on Computer Modelling and Simulation	10.1109/EMS.2016.034	Projection	Teaching & Learning	10.1109/EMS.2016.034	https://www.scopus.com/inward/record.uri?eid=2-s2.0-85020034971&doi=10.1109%2fEMS.2016.034&partnerID=40&md5=37e688093f35da0b5f850f33bf326d82
Tokuoka M., Komiya N., Mizoguchi H., Egusa R., Inagaki S., Kusunoki F.	Application of 3D range image sensor to body movement detection : Supporting children's collaborative learning in museums	.	2	2019	Proceedings of the International Conference on Sensing Technology, ICST	10.1109/ICSensT.2018.8603589	CAVE	Teaching & Learning	10.1109/ICSensT.2018.8603589	https://www.scopus.com/inward/record.uri?eid=2-s2.0-85061475100&doi=10.1109%2fICSensT.2018.8603589&partnerID=40&md5=e62b5c8a9b9c2cb1dbac09c4102e5a59
Torelli E., Shemy I.E., Silleresi S., Moskwa L., Cosentino G., Garzotto F.	Do You Speak Holo? A Mixed Reality Application for Foreign Language Learning in Children with Language Disorders	.	.	2020	Proceedings - 2020 IEEE Conference on Virtual Reality and 3D User Interfaces, VRW 2020	10.1109/VRW50115.2020.00155	AR	Teaching & Learning	10.1109/VRW50115.2020.00155	https://www.scopus.com/inward/record.uri?eid=2-s2.0-85085366552&doi=10.1109%2fVRW50115.2020.00155&partnerID=40&md5=dac5012a1df24c2225cb6570def3ce6f
Torkia C., Ryan S.E., Reid D., Boissy P., Lemay M., Routhier F., Contardo R., Woodhouse J., Archambault P.S.	Virtual community centre for power wheelchair training: Experience of children and clinicians	10-18	11	2019	Disability and Rehabilitation: Assistive Technology	10.1080/17483107.2017.1392622	Screen-based VR	Adoption & User Experience	10.1080/17483107.2017.1392622	https://www.scopus.com/inward/record.uri?eid=2-s2.0-85032831209&doi=10.1080%2f17483107.2017.1392622&partnerID=40&md5=a8898ad3e9a255de054f185a561825ad
Tracey Michael, Lathan Corinna E.	Virtual reality as an interface to tele-mobility	.	.	1999	Annual International Conference of the IEEE Engineering in Medicine and Biology - Proceedings		HMD	Clinical Interventions		https://www.scopus.com/inward/record.uri?eid=2-s2.0-0033322858&partnerID=40&md5=571ab4255e45c2383ca4f658d2415683
Tsai W.-T., Lee I.-J., Chen C.-H.	Inclusion of third-person perspective in CAVE-like immersive 3D virtual reality role-playing games for social reciprocity training of children with an autism spectrum disorder	7-9	3	2021	Universal Access in the Information Society	10.1007/s10209-020-00724-9	CAVE	Clinical Interventions	10.1007/s10209-020-00724-9	https://www.scopus.com/inward/record.uri?eid=2-s2.0-85085880260&doi=10.1007%2fs10209-020-00724-9&partnerID=40&md5=01863dfe1dde0916b20b14964769317d
Tsuei M., Chiu J.-I.	Using a Mobile Augmented Reality APP on Mathematics Word Problems for Children	9-10	37	2021	Communications in Computer and Information Science	10.1089/109493102753770516	HMD vs. Control	Teaching & Learning	10.1007/978-3-030-90179-0_39	https://www.scopus.com/inward/record.uri?eid=2-s2.0-85120068588&doi=10.1007%2f978-3-030-90179-0_39&partnerID=40&md5=4f09f1809fcb9104f634b4912f60cdfe
Tychsen L., Foeller P.	Effects of Immersive Virtual Reality Headset Viewing on Young Children: Visuomotor Function, Postural Stability, and Motion Sickness	4-10	50	2020	American Journal of Ophthalmology	10.1016/j.ajo.2019.07.020	HMD	Adoption & User Experience	10.1016/j.ajo.2019.07.020	https://www.scopus.com/inward/record.uri?eid=2-s2.0-85074417177&doi=10.1016%2fj.ajo.2019.07.020&partnerID=40&md5=45eec7b13743591366d3bc8b80783675
Tychsen L., Thio L.L.	Concern of photosensitive seizures evoked by 3D video displays or virtual reality headsets in children: Current perspective	.	.	2020	Eye and Brain	10.2147/EB.S233195	Lit review	Review	10.2147/EB.S233195	https://www.scopus.com/inward/record.uri?eid=2-s2.0-85079673129&doi=10.2147%2fEB.S233195&partnerID=40&md5=2517070572c357f10192aec81cb3a990
Tzanavari A., Christou C., Herakleous K., Poullis C.	Studying children’s navigation in virtual reality	11-12	26	2016	Lecture Notes in Computer Science (including subseries Lecture Notes in Artificial Intelligence and Lecture Notes in Bioinformatics)	10.1007/978-3-319-39483-1_18	CAVE	Adoption & User Experience	10.1007/978-3-319-39483-1_18	https://www.scopus.com/inward/record.uri?eid=2-s2.0-84978806323&doi=10.1007%2f978-3-319-39483-1_18&partnerID=40&md5=daef8297ed14f2fe9c6c381f9a54175c
Tzanavari A., Matsentidou S., Christou C.G., Poullis C.	User experience observations on factors that affect performance in a road-crossing training application for children using the CAVE	9	.	2014	Lecture Notes in Computer Science (including subseries Lecture Notes in Artificial Intelligence and Lecture Notes in Bioinformatics)	10.1007/978-3-319-07485-6_10	CAVE	Teaching & Learning	10.1007/978-3-319-07485-6_10	https://www.scopus.com/inward/record.uri?eid=2-s2.0-84903705886&doi=10.1007%2f978-3-319-07485-6_10&partnerID=40&md5=908e96b8db7f2e6c58005b0ec36258ea
Tzuriel D., Kedmi G.E., Passig D.	Cognitive modifiability in 3D-IVR and 2D computerized environments: The effects of rotation of information resources and shift of viewing angles	6-8	73	2021	Sustainability (Switzerland)	10.1109/IC3e.2018.8632634	HMD vs. Control	Teaching & Learning	10.3390/su13063520	https://www.scopus.com/inward/record.uri?eid=2-s2.0-85103194680&doi=10.3390%2fsu13063520&partnerID=40&md5=8a2fbc1f7e674ae44dac81c04830eede
Valencia-Jimenez N., da Luz S., Santos D., Souza M., Bastos T., Frizera A.	The effect of smart mirror environment on proprioception factors of children with Down syndrome	8-9	12	2020	Research on Biomedical Engineering	10.1007/s42600-020-00041-3	CAVE	Clinical Interventions	10.1007/s42600-020-00041-3	https://www.scopus.com/inward/record.uri?eid=2-s2.0-85078943822&doi=10.1007%2fs42600-020-00041-3&partnerID=40&md5=096e7c81a3d12171c9e8bef7ebab1067
Valori I., Bayramova R., McKenna-Plumley P.E., Farroni T.	Sensorimotor research utilising immersive virtual reality: A pilot study with children and adults with autism spectrum disorders	.	2	2020	Brain Sciences		HMD vs. Control	Teaching & Learning	10.3390/brainsci10050259	https://www.scopus.com/inward/record.uri?eid=2-s2.0-85084138822&doi=10.3390%2fbrainsci10050259&partnerID=40&md5=df2e1cd911b361c064e4be695b90ab6f
Valori I., McKenna-Plumley P.E., Bayramova R., Callegher C.Z., Altoè G., Farroni T.	Proprioceptive accuracy in Immersive Virtual Reality: A developmental perspective	4-15	26	2020	PLoS ONE	10.1016/j.compedu.2016.01.009	HMD vs. Control	Teaching & Learning	10.1371/journal.pone.0222253	https://www.scopus.com/inward/record.uri?eid=2-s2.0-85078711158&doi=10.1371%2fjournal.pone.0222253&partnerID=40&md5=ddd5c6e9f674926d674a5335b87b6cad
Valori I., McKenna-Plumley P.E., Bayramova R., Farroni T.	Perception and Motion in Real and Virtual Environments: A Narrative Review of Autism Spectrum Disorders	.	.	2021	Frontiers in Psychology	10.3389/fpsyg.2021.708229	Lit review	Review	10.3389/fpsyg.2021.708229	https://www.scopus.com/inward/record.uri?eid=2-s2.0-85111363013&doi=10.3389%2ffpsyg.2021.708229&partnerID=40&md5=dc426ab786922e72a5be248153de7d91
Van Dam L.C.J., Webb A.L.M., Jarvis L.D.B., Hibbard P.B., Linley M.	'The Mystery of the Raddlesham Mumps': A Case Study for Combined Storytelling in a Theatre Play and Virtual Reality	.	119	2020	2020 International Conference on 3D Immersion, IC3D 2020 - Proceedings	10.1109/IC3D51119.2020.9376391	Screen-based VR	Adoption & User Experience	10.1109/IC3D51119.2020.9376391	https://www.scopus.com/inward/record.uri?eid=2-s2.0-85103691676&doi=10.1109%2fIC3D51119.2020.9376391&partnerID=40&md5=5801664c369f4989ab23b50ba68b645b
van Limpt - Broers H.A.T., Postma M., Louwerse M.M.	Creating Ambassadors of Planet Earth: The Overview Effect in K12 Education	10-12	233	2020	Frontiers in Psychology	10.3389/fpsyg.2020.540996	HMD	Teaching & Learning	10.3389/fpsyg.2020.540996	https://www.scopus.com/inward/record.uri?eid=2-s2.0-85093816404&doi=10.3389%2ffpsyg.2020.540996&partnerID=40&md5=1b47394d963c024741f875f657843cbb
Vera L., Gimeno J., Casas S., García-Pereira I., Portalés C.	A hybrid virtual-augmented serious game to improve driving safety awareness	6-18	285	2018	Lecture Notes in Computer Science (including subseries Lecture Notes in Artificial Intelligence and Lecture Notes in Bioinformatics)	10.1007/978-3-319-76270-8_21	AR	Design & Prototyping	10.1007/978-3-319-76270-8_21	https://www.scopus.com/inward/record.uri?eid=2-s2.0-85043499013&doi=10.1007%2f978-3-319-76270-8_21&partnerID=40&md5=7b5bae2b65c98b12fe7d0030ed3ab2e5
Verhoef R.E.J., van Dijk A., Verhulp E.E., de Castro B.O.	Interactive virtual reality assessment of aggressive social information processing in boys with behaviour problems: A pilot study	8-13	32	2021	Clinical Psychology and Psychotherapy	10.1002/cpp.2620	HMD	Clinical Interventions	10.1002/cpp.2620	https://www.scopus.com/inward/record.uri?eid=2-s2.0-85108107375&doi=10.1002%2fcpp.2620&partnerID=40&md5=7a8861e7d7126bbf70335be3fb6c19ba
Verhoef R.E.J., Verhulp E.E., van Dijk A., de Castro B.O.	Interactive Virtual Reality versus Vignette-Based Assessment of Children’s Aggressive Social Information Processing	7-13	184	2021	Research on Child and Adolescent Psychopathology	10.1007/978-3-030-90179-0_39	HMD vs. Control	Teaching & Learning	10.1007/s10802-021-00879-w	https://www.scopus.com/inward/record.uri?eid=2-s2.0-85117070104&doi=10.1007%2fs10802-021-00879-w&partnerID=40&md5=4db9d2b0f3b9b81dfbf22be20e8021e5
Vichitvejpaisal P., Chotined T.	Virtual Reality Photo Hunt Game Application for Amblyopia Patient	.	.	2018	ICSEC 2017 - 21st International Computer Science and Engineering Conference 2017, Proceeding	10.1109/ICSEC.2017.8443805	HMD	Clinical Interventions	10.1109/ICSEC.2017.8443805	https://www.scopus.com/inward/record.uri?eid=2-s2.0-85053470157&doi=10.1109%2fICSEC.2017.8443805&partnerID=40&md5=ae9efcddfb8b19810fcbaaf2ca8114f4
Voss C., Washington P., Haber N., Kline A., Daniels J., Fazel A., De T., McCarthy B., Feinstein C., Winograd T., Wall D.	Superpower Glass: Delivering unobtrusive eal-Time social cues in wearable systems	4-17	40	2016	UbiComp 2016 Adjunct - Proceedings of the 2016 ACM International Joint Conference on Pervasive and Ubiquitous Computing	10.1145/2968219.2968310	HMD	Clinical Interventions	10.1145/2968219.2968310	https://www.scopus.com/inward/record.uri?eid=2-s2.0-84991047703&doi=10.1145%2f2968219.2968310&partnerID=40&md5=503a4d2ad78ee5304904b9398e535ac4
Vullamparthi A.J., Nelaturu S.C.B., Mallaya D.D., Chandrasekhar S.	Assistive learning for children with autism using augmented reality	.	.	2013	Proceedings - 2013 IEEE 5th International Conference on Technology for Education, T4E 2013	10.1109/T4E.2013.18	Screen-based VR	Teaching & Learning	10.1109/T4E.2013.18	https://www.scopus.com/inward/record.uri?eid=2-s2.0-84896498525&doi=10.1109%2fT4E.2013.18&partnerID=40&md5=5baee611a35d6b26e7f99125239909c7
Wallace S., Parsons S., Westbury A., White K., White K., Bailey A.	Sense of presence and atypical social judgments in immersive virtual environments: Responses of adolescents with autism spectrum disorders	12-16	14	2010	Autism	10.1177/1362361310363283	CAVE	Clinical Interventions	10.1177/1362361310363283	https://www.scopus.com/inward/record.uri?eid=2-s2.0-77954355995&doi=10.1177%2f1362361310363283&partnerID=40&md5=1fd22292d5ee54120e8be415d5a29811
Walters L.C., Hughes D.E., Barrio M.G., Hughes C.E.	ChronoLeap: The great world's fair adventure	.	.	2013	Lecture Notes in Computer Science (including subseries Lecture Notes in Artificial Intelligence and Lecture Notes in Bioinformatics)	10.1007/978-3-642-39420-1_45	R&D	Teaching & Learning	10.1007/978-3-642-39420-1_45	https://www.scopus.com/inward/record.uri?eid=2-s2.0-84884856940&doi=10.1007%2f978-3-642-39420-1_45&partnerID=40&md5=8e30bd62a6f3af6ea09ef4c9abadb950
Wang H., Gao Z., Shen T., Li F., Xu J., Schwebel D.C.	Roles of individual differences and traffic environment factors on children's street-crossing behaviour in a VR environment	10-13	120	2020	Injury Prevention	10.1136/injuryprev-2019-043268	HMD	Teaching & Learning	10.1136/injuryprev-2019-043268	https://www.scopus.com/inward/record.uri?eid=2-s2.0-85071909413&doi=10.1136%2finjuryprev-2019-043268&partnerID=40&md5=a63fad17cd66add51f3e4e8022e1f31d
Wang M., Pan Q.	Design of safety education system for children based on virtual reality technology	.	.	2012	Proceedings - 2012 International Conference on Computer Science and Electronics Engineering, ICCSEE 2012	10.1109/ICCSEE.2012.210	Projection	Design & Prototyping	10.1109/ICCSEE.2012.210	https://www.scopus.com/inward/record.uri?eid=2-s2.0-84861017663&doi=10.1109%2fICCSEE.2012.210&partnerID=40&md5=58221b9c6cd6d45820edb3a27d8735cf
Wang Q.	The Creation of Multi Intelligence Music Classroom in Children's Enlightenment Stage Based on Virtual Reality Technology∗	.	.	2021	Proceedings - 2021 2nd International Conference on Education, Knowledge and Information Management, ICEKIM 2021	10.1109/ICEKIM52309.2021.00100	HMD	Teaching & Learning	10.1109/ICEKIM52309.2021.00100	https://www.scopus.com/inward/record.uri?eid=2-s2.0-85111565041&doi=10.1109%2fICEKIM52309.2021.00100&partnerID=40&md5=aa1809fc8d08011f7430fd77168fc078
Wang X., Desalvo N., Gao Z., Zhao X., Lerman D.C., Gnawali O., Shi W.	Eye contact conditioning in autistic children using virtual reality technology	.	.	2014	Lecture Notes of the Institute for Computer Sciences, Social-Informatics and Telecommunications Engineering, LNICST	10.1007/978-3-319-11564-1_9	HMD	Clinical Interventions	10.1007/978-3-319-11564-1_9	https://www.scopus.com/inward/record.uri?eid=2-s2.0-84910658393&doi=10.1007%2f978-3-319-11564-1_9&partnerID=40&md5=51a8d9763e0f2dfe3754c67f292bb4e4
Wattad R., Gabis L.V., Shefer S., Tresser S., Portnoy S.	Correlations between performance in a virtual reality game and the movement assessment battery diagnostics in children with developmental coordination disorder	4-6	30	2020	Applied Sciences (Switzerland)	10.3390/app10030833	Screen-based VR	Clinical Interventions	10.3390/app10030833	https://www.scopus.com/inward/record.uri?eid=2-s2.0-85081620469&doi=10.3390%2fapp10030833&partnerID=40&md5=9777cec9b1af5ffe124a646160c727a1
Wechsler T.F., Brockelmann M., Kulik K., Kopf F.M., Kocur M., Lankes M., Mühlberger A., Wolff C.	SpEYEders: Adults' and children's affective responses during immersive playful gaze interactions transforming virtual spiders	8-11	14	2021	CHI PLAY 2021 - Extended Abstracts of the 2021 Annual Symposium on Computer-Human Interaction in Play	10.1145/3450337.3483463	HMD	Clinical Interventions	10.1145/3450337.3483463	https://www.scopus.com/inward/record.uri?eid=2-s2.0-85118471945&doi=10.1145%2f3450337.3483463&partnerID=40&md5=26eab5fdd6838b32be070b1e5553db10
Weinberg G.	The musical playpen: An immersive digital musical instrument	2	1	1999	Personal and Ubiquitous Computing	10.1007/BF01305338	Screen-based VR	Teaching & Learning	10.1007/BF01305338	https://www.scopus.com/inward/record.uri?eid=2-s2.0-0039616447&doi=10.1007%2fBF01305338&partnerID=40&md5=19f0da300c19ef1e2e29e68fe39969e0
Weser V.U., Duncan L.R., Sands B.E., Schartmann A., Jacobo S., François B., Hieftje K.D.	Evaluation of a virtual reality E-cigarette prevention game for adolescents	13-15	285	2021	Addictive Behaviors	10.1016/j.addbeh.2021.107027	HMD vs. Control	Clinical Interventions	10.1016/j.addbeh.2021.107027	https://www.scopus.com/inward/record.uri?eid=2-s2.0-85109041970&doi=10.1016%2fj.addbeh.2021.107027&partnerID=40&md5=b258d3662f53620a1ca40ceebde5ea69
Williams C.	Creative engagement in interactive immersive environments	11-12	2	2008	Digital Creativity	10.1080/14626260802312590	CAVE	Clinical Interventions	10.1080/14626260802312590	https://www.scopus.com/inward/record.uri?eid=2-s2.0-53549112446&doi=10.1080%2f14626260802312590&partnerID=40&md5=8e9571e42a161a25a857f5b0e7c98053
Winoto P.	Reflections on the adoption of virtual reality-based application on word recognition for Chinese children with Autism	12	1	2016	Proceedings of IDC 2016 - The 15th International Conference on Interaction Design and Children	10.1145/2930674.2936001	HMD	Clinical Interventions	10.1145/2930674.2936001	https://www.scopus.com/inward/record.uri?eid=2-s2.0-84985946814&doi=10.1145%2f2930674.2936001&partnerID=40&md5=b3c6bb49f7a157d2ce4a71362b0c7728
Wolitzky K., Fivush R., Zimand E., Hodges L., Rothbaum B.O.	Effectiveness of virtual reality distraction during a painful medical procedure in pediatric oncology patients	7-14	20	2005	Psychology and Health	10.1080/14768320500143339	HMD	Clinical Interventions	10.1080/14768320500143339	https://www.scopus.com/inward/record.uri?eid=2-s2.0-29144506945&doi=10.1080%2f14768320500143339&partnerID=40&md5=0c3cd48ec958fb3fb4ade621d8458d90
Wolter N.E., Cushing S.L., Madrigal L.D.V., James A.L., Campos J., Papsin B.C., Gordon K.A.	Unilateral hearing loss is associated with impaired balance in children: A pilot study	6-19	28	2016	Otology and Neurotology	10.1097/MAO.0000000000001218	CAVE	Clinical Interventions	10.1097/MAO.0000000000001218	https://www.scopus.com/inward/record.uri?eid=2-s2.0-84991503781&doi=10.1097%2fMAO.0000000000001218&partnerID=40&md5=d4ef8f412cc846c8dfd7b4914f942761
Wong C.L., Li C.K., Choi K.C., So W.K.W., Kwok J.Y.Y., Cheung Y.T., Chan C.W.H.	Effects of immersive virtual reality for preventing and managing anxiety, nausea and vomiting among paediatric cancer patients receiving their first chemotherapy: A study protocol for an exploratory trial	6-12	28	2021	PLoS ONE	10.1371/journal.pone.0258514	HMD	Clinical Interventions	10.1371/journal.pone.0258514	https://www.scopus.com/inward/record.uri?eid=2-s2.0-85117314950&doi=10.1371%2fjournal.pone.0258514&partnerID=40&md5=2be20fda9aa156fca1e9a19d9ee3accd
Wong C.L., Lui M.M.W., Choi K.C.	Effects of immersive virtual reality intervention on pain and anxiety among pediatric patients undergoing venipuncture: A study protocol for a randomized controlled trial	4-12	200	2019	Trials	10.3390/su13063520	HMD vs. Control	Teaching & Learning	10.1186/s13063-019-3443-z	https://www.scopus.com/inward/record.uri?eid=2-s2.0-85067554147&doi=10.1186%2fs13063-019-3443-z&partnerID=40&md5=1b4af7669edf378183dca1ef6df14037
Wu F.-L., Liang H., Ge C., Liang F., Zhang Q., Lu J.-Z.	Semantic framework promotes interactive puppetry animation production to assist storytelling training	.	.	2020	Journal of Information Science and Engineering	10.6688/JISE.202011_36(6).0003	HMD	Design & Prototyping	10.6688/JISE.202011_36(6).0003	https://www.scopus.com/inward/record.uri?eid=2-s2.0-85095865237&doi=10.6688%2fJISE.202011_36%286%29.0003&partnerID=40&md5=fc2ed9b8e540b1557fd2331049a69f1d
Wulan N.S., Rahma R.	Augmented Reality-Based Multimedia in Early Reading Learning: Introduction of ICT to Children	.	.	2020	Journal of Physics: Conference Series	10.1088/1742-6596/1477/4/042071	AR	Teaching & Learning	10.1088/1742-6596/1477/4/042071	https://www.scopus.com/inward/record.uri?eid=2-s2.0-85083737865&doi=10.1088%2f1742-6596%2f1477%2f4%2f042071&partnerID=40&md5=f0135a3b3ed65233f23620fc694876e4
Xiang H., Shen J., Wheeler K.K., Patterson J., Lever K., Armstrong M., Shi J., Thakkar R.K., Groner J.I., Noffsinger D., Giles S.A., Fabia R.B.	Efficacy of Smartphone Active and Passive Virtual Reality Distraction vs Standard Care on Burn Pain among Pediatric Patients: A Randomized Clinical Trial	6-17	90	2021	JAMA Network Open	10.1001/jamanetworkopen.2021.12082	HMD	Clinical Interventions	10.1001/jamanetworkopen.2021.12082	https://www.scopus.com/inward/record.uri?eid=2-s2.0-85108544633&doi=10.1001%2fjamanetworkopen.2021.12082&partnerID=40&md5=6f3a12a271d8db135e2141772d562fe8
Xu D., Ma Z., Jian Z., Shi L., Wang L., Gao J.	Speech Rehabilitation System for Hearing Impaired Children Based on Virtual Reality Technology	.	.	2020	Proceedings - 2020 International Conference on Virtual Reality and Visualization, ICVRV 2020	10.1109/ICVRV51359.2020.00050	Screen-based VR	Clinical Interventions	10.1109/ICVRV51359.2020.00050	https://www.scopus.com/inward/record.uri?eid=2-s2.0-85111410245&doi=10.1109%2fICVRV51359.2020.00050&partnerID=40&md5=90517a1ab011e6e2f196e0a2b5c45c96
Yap K.Y.-L., Koh D.W.H., Lee V.S.J., Wong L.L.	Use of virtual reality in the supportive care management of paediatric patients with cancer	.	.	2020	The Lancet Child and Adolescent Health	10.1097/AJP.0000000000000064	Lit review	Review	10.1016/S2352-4642(20)30240-6	https://www.scopus.com/inward/record.uri?eid=2-s2.0-85096336050&doi=10.1016%2fS2352-4642%2820%2930240-6&partnerID=40&md5=a1ace599d438f60a4512143cb5e62142
Yasumoto M., Teraoka T.	VAIR Field - Multiple Mobile VR Shooting Sports	.	.	2018	Lecture Notes in Computer Science (including subseries Lecture Notes in Artificial Intelligence and Lecture Notes in Bioinformatics)	10.1007/978-3-319-91584-5_19	AR	Design & Prototyping	10.1007/978-3-319-91584-5_19	https://www.scopus.com/inward/record.uri?eid=2-s2.0-85050483659&doi=10.1007%2f978-3-319-91584-5_19&partnerID=40&md5=5d8cb7b3e660d167080baf3a6f5c7040
Yasumoto M., Teraoka T.	Physical e-sports in VAIR field system	.	.	2019	SIGGRAPH Asia 2019 XR, SA 2019	10.1145/3355355.3361889	Screen-based VR	Design & Prototyping	10.1145/3355355.3361889	https://www.scopus.com/inward/record.uri?eid=2-s2.0-85076620792&doi=10.1145%2f3355355.3361889&partnerID=40&md5=61d98fba3950dc75f268ec688e9a6829
Yeh S.-C., Lin S.-Y., Wu E.H.-K., Zhang K.-F., Xiu X., Rizzo A., Chung C.-R.	A Virtual-Reality System Integrated with Neuro-Behavior Sensing for Attention-Deficit/Hyperactivity Disorder Intelligent Assessment	6-12	68	2020	IEEE Transactions on Neural Systems and Rehabilitation Engineering	10.1109/TNSRE.2020.3004545	HMD	Clinical Interventions	10.1109/TNSRE.2020.3004545	https://www.scopus.com/inward/record.uri?eid=2-s2.0-85090506744&doi=10.1109%2fTNSRE.2020.3004545&partnerID=40&md5=0299239a07d0c8ef75a643d31c40f303
Yiannoutsou N., Johnson R., Price S.	Non-visual Virtual Reality: Considerations for the Pedagogical Design of Embodied Mathematical Experiences for Visually Impaired Children	8-11	8	2021	Educational Technology and Society		HMD	Clinical Interventions		https://www.scopus.com/inward/record.uri?eid=2-s2.0-85104003484&partnerID=40&md5=831d343a032d1ff83d29b3178e305764
Ying F., Yan S., Yao L.	DrawLight: Learning colors by creating physically interactive and immersive lighting	2-6	.	2012	Applied Mechanics and Materials	10.4028/www.scientific.net/AMM.121-126.1443	CAVE	Adoption & User Experience	10.4028/www.scientific.net/AMM.121-126.1443	https://www.scopus.com/inward/record.uri?eid=2-s2.0-81255152322&doi=10.4028%2fwww.scientific.net%2fAMM.121-126.1443&partnerID=40&md5=80e386b5815b014385680e15395468c8
Yoshida R., Tamaki H., Sakai T., Nakadai T., Ogitsu T., Takemura H., Mizoguchi H., Namatame M., Saito M., Kusunoki F., Kamiyama S., Yamaguchi E., Inagaki S., Takeda Y., Sugimoto M., Egusa R.	Novel application of Kinect sensor to support immersive learning within museum for children	.	.	2016	Proceedings of the International Conference on Sensing Technology, ICST	10.1109/ICSensT.2015.7438512	Projection	Teaching & Learning	10.1109/ICSensT.2015.7438512	https://www.scopus.com/inward/record.uri?eid=2-s2.0-84964866512&doi=10.1109%2fICSensT.2015.7438512&partnerID=40&md5=e738c8cf0b9937ee81fdae11c1b97896
Yoshida R., Tamaki H., Sakai T., Saito M., Egusa R., Kamiyama S., Namatame M., Sugimoto M., Kusunoki F., Yamaguchi E., Inagaki S., Takeda Y., Mizoguchi H.	Experience-based Learning Support System to Enhance Child Learning in a Museum - Touching Real Fossils and "Experiencing" Paleontological Environment	.	.	2015	ACM International Conference Proceeding Series	10.1145/2832932.2832977	Projection	Teaching & Learning	10.1145/2832932.2832977	https://www.scopus.com/inward/record.uri?eid=2-s2.0-84979753571&doi=10.1145%2f2832932.2832977&partnerID=40&md5=b4f7686059c7ef9ce076a044d1f224ed
Yuan S.N.V., Ip H.H.S.	Using virtual reality to train emotional and social skills in children with autism spectrum disorder	8-9	72	2018	London Journal of Primary Care	10.1080/17571472.2018.1483000	CAVE	Clinical Interventions	10.1080/17571472.2018.1483000	https://www.scopus.com/inward/record.uri?eid=2-s2.0-85050793582&doi=10.1080%2f17571472.2018.1483000&partnerID=40&md5=e0cae8e60722c8fe6cc26aae5d1078b2
Zeuwts L.H.R.H., Iliano E., Smith M., Deconinck F., Lenoir M.	Mental fatigue delays visual search behaviour in young cyclists when negotiating complex traffic situations: A study in virtual reality	10-11	49	2021	Accident Analysis and Prevention	10.1016/j.aap.2021.106387	HMD	Clinical Interventions	10.1016/j.aap.2021.106387	https://www.scopus.com/inward/record.uri?eid=2-s2.0-85114171755&doi=10.1016%2fj.aap.2021.106387&partnerID=40&md5=4c93087a0bd44911f24e5466b7d2e420
Zhang H., Cui Y., Shan H., Qu Z., Zhang W., Tu L., Wang Y.	Hotspots and Trends of Virtual Reality, Augmented Reality and Mixed Reality in Education Field	.	.	2020	Proceedings of 6th International Conference of the Immersive Learning Research Network, iLRN 2020	10.3233/WOR-2012-0644-1208	Lit review	Review	10.23919/iLRN47897.2020.9155170	https://www.scopus.com/inward/record.uri?eid=2-s2.0-85091658908&doi=10.23919%2fiLRN47897.2020.9155170&partnerID=40&md5=3b3e0492b03f4b0c0530404a2be4d48b
Zhang J., Mullikin M., Li Y., Mei C.	A Methodology of Eye Gazing Attention Determination for VR Training	.	.	2020	Proceedings - 2020 IEEE Conference on Virtual Reality and 3D User Interfaces, VRW 2020	10.1109/VRW50115.2020.00029	HMD	Clinical Interventions	10.1109/VRW50115.2020.00029	https://www.scopus.com/inward/record.uri?eid=2-s2.0-85085356353&doi=10.1109%2fVRW50115.2020.00029&partnerID=40&md5=7eee4070139b5c1f1e21dacd0b8190ac
Zhang Y., Huang Z., Quigley K.C., Sankar R., Yang A.	A user experience study of locomotion design in virtual reality between adult and minor users	7-17	57	2019	Adjunct Proceedings of the 2019 IEEE International Symposium on Mixed and Augmented Reality, ISMAR-Adjunct 2019	10.1109/ISMAR-Adjunct.2019.00027	HMD	Design & Prototyping	10.1109/ISMAR-Adjunct.2019.00027	https://www.scopus.com/inward/record.uri?eid=2-s2.0-85078801643&doi=10.1109%2fISMAR-Adjunct.2019.00027&partnerID=40&md5=27667658d55ee49b43805777e2e792f2
Zhao H., Yang Y., Karlsson P., McEwan A.	Can recurrent neural network enhanced EEGNet improve the accuracy of ERP classification task? An exploration and a discussion	.	16	2020	Health and Technology	10.1007/s12553-020-00458-x	Screen-based VR	Clinical Interventions	10.1007/s12553-020-00458-x	https://www.scopus.com/inward/record.uri?eid=2-s2.0-85088785523&doi=10.1007%2fs12553-020-00458-x&partnerID=40&md5=f4fbb858a57ec69462fd147cf61c5825
Zhou C., Occa A., Kim S., Morgan S.	A Meta-analysis of Narrative Game-based Interventions for Promoting Healthy Behaviors	.	.	2020	Journal of Health Communication	10.3390/mti1020008	Lit review	Review	10.1080/10810730.2019.1701586	https://www.scopus.com/inward/record.uri?eid=2-s2.0-85076592497&doi=10.1080%2f10810730.2019.1701586&partnerID=40&md5=ed9474d7babcd09cc8f11f6d4d25a9f3
Zilak M., Car Z., Jezic G.	Educational virtual environment based on oculus rift and leap motion devices	.	30	2018	Computer Science Research Notes	10.24132/CSRN.2018.2802.18	HMD	Design & Prototyping	10.24132/CSRN.2018.2802.18	https://www.scopus.com/inward/record.uri?eid=2-s2.0-85072727759&doi=10.24132%2fCSRN.2018.2802.18&partnerID=40&md5=241ab702d120f4e2ce48a39df7127bbe
Zulkifli A.N., Mohamed N.F.F., Qasim M.M., Bakar N.A.A.	Prototyping and Usability Evaluation of Road Safety Education Courseware for Primary Schools in Malaysia	9-10	20	2021	International Journal of Interactive Mobile Technologies	10.3991/ijim.v15i06.20609	AR	Teaching & Learning	10.3991/ijim.v15i06.20609	https://www.scopus.com/inward/record.uri?eid=2-s2.0-85103481836&doi=10.3991%2fijim.v15i06.20609&partnerID=40&md5=5a510bc2968fe85597d6aa14b19c182c
Zuo T., Birk M.V., Van Der Spek E.D., Hu J.	Exploring fantasy play in MathMythos AR	9-10	34	2020	CHI PLAY 2020 - Extended Abstracts of the 2020 Annual Symposium on Computer-Human Interaction in Play	10.1145/3383668.3419882	HMD	Teaching & Learning	10.1145/3383668.3419882	https://www.scopus.com/inward/record.uri?eid=2-s2.0-85096753768&doi=10.1145%2f3383668.3419882&partnerID=40&md5=2a5ae4114bd7b5782a40244a64b68d89
